# Supplementary material for: The pupil responds spontaneously to perceived numerosity
Source: Nat Commun. 2021 Oct 12;12:5944. doi: 10.1038/s41467-021-26261-4 (PMC8511033; doi:10.1038/s41467-021-26261-4)
Supplement: Supplementary file 4 — Source Data [file 41467_2021_26261_MOESM4_ESM.xlsx]

## Sheet: Figure 1
Fig 1C	Spatial Frequence (cpd)	Fourier Amplitude (au) 18 connected	F.Ampl + 1 s.e.m.	F.Ampl – 1 s.e.m.	Fourier Amplitude (au) 18 isolated	F.Ampl + 1 s.e.m.	F.Ampl – 1 s.e.m.	Fourier Amplitude (au) 24 connected	F.Ampl + 1 s.e.m.	F.Ampl – 1 s.e.m.	Fourier Amplitude (au) 24 isolated	F.Ampl + 1 s.e.m.	F.Ampl – 1 s.e.m.			Fig 1D	Spatial Frequence (cpd)	Fourier Amplitude (au) 18 connected	F.Ampl + 1 s.e.m.	F.Ampl – 1 s.e.m.	Fourier Amplitude (au) 18 isolated	F.Ampl + 1 s.e.m.	F.Ampl – 1 s.e.m.	Fourier Amplitude (au) 24 connected	F.Ampl + 1 s.e.m.	F.Ampl – 1 s.e.m.	Fourier Amplitude (au) 24 isolated	F.Ampl + 1 s.e.m.	F.Ampl – 1 s.e.m.
	0.03534	3713890	4669040	2758750	3513090	4391750	2634420	3862820	4052970	3672670	3731580	3870440	3592730				0.03534	3977860	4177200	3778530	3951520	4150500	3752550	3768690	3863610	3673780	3731200	3917910	3544480
	0.07067	3652790	4588690	2716880	3168760	4021030	2316490	3692260	3935270	3449240	3213090	3456980	2969200				0.07067	3879180	4051410	3706960	3811220	4039770	3582660	3587800	3836190	3339400	3466200	3708410	3223980
	0.10601	3548780	4538410	2559160	2970290	3701430	2239150	3442580	3735700	3149460	2955330	3079460	2831210				0.10601	3699330	3995690	3402970	3435880	3682500	3189250	3399150	3573440	3224860	3172920	3369340	2976500
	0.14134	3403220	4360120	2446310	2932500	3596340	2268660	3349510	3663450	3035570	2920220	3020310	2820130				0.14134	3568080	3832900	3303260	3232560	3442650	3022480	3316120	3496200	3136030	3019120	3186630	2851610
	0.17668	3107210	3807040	2407380	2906940	3561090	2252790	3246100	3446830	3045360	2962760	3088410	2837110				0.17668	3353910	3512080	3195750	3107590	3297250	2917930	3167130	3368680	2965590	2921640	3114490	2728780
	0.21201	2963310	3577210	2349410	2935990	3530980	2341000	3109460	3303260	2915660	3003310	3164210	2842410				0.21201	3183820	3418530	2949100	3098240	3272350	2924130	3103800	3296180	2911420	2948480	3179220	2717740
	0.24735	2840260	3348250	2332270	2931560	3531070	2332060	3004700	3268110	2741300	3037540	3200380	2874700				0.24735	3088200	3300440	2875950	3033200	3200210	2866190	3081040	3266600	2895490	2935670	3100690	2770650
	0.28269	2617080	3053320	2180840	2799940	3404840	2195040	2864750	3016470	2713020	2950400	3085490	2815320				0.28269	2836510	3014740	2658290	2842440	3024230	2660650	2965420	3176630	2754210	2802330	2973760	2630900
	0.31802	2344590	2628850	2060320	2636420	3156030	2116810	2643190	2816960	2469430	2818170	2986950	2649400				0.31802	2536420	2665000	2407830	2491520	2659670	2323380	2744290	2915700	2572880	2629510	2788550	2470480
	0.35336	2100720	2334380	1867070	2376960	2816780	1937150	2422900	2588540	2257260	2607740	2760590	2454890				0.35336	2253800	2408550	2099040	2112130	2293550	1930720	2514470	2685070	2343870	2332490	2477960	2187010
	0.38869	1840700	1984330	1697070	2096600	2365280	1827920	2146410	2281700	2011130	2378530	2564690	2192370				0.38869	1939390	2058400	1820370	1679010	1799590	1558430	2238600	2426500	2050700	2008130	2168870	1847390
	0.42403	1645060	1742570	1547560	1829970	1975640	1684300	1890980	1967200	1814760	2139350	2255660	2023050				0.42403	1660860	1743690	1578040	1332700	1417330	1248070	1957560	2041750	1873380	1677060	1793740	1560380
	0.45936	1458650	1548280	1369020	1609650	1703140	1516150	1737810	1816510	1659110	1887300	2015560	1759050				0.45936	1455400	1559530	1351260	1068310	1142110	994507	1756740	1840530	1672940	1396520	1488690	1304360
	0.4947	1307050	1415750	1198350	1402490	1501720	1303260	1563330	1650170	1476490	1692310	1806690	1577920				0.4947	1280850	1391870	1169820	838774	874968	802579	1583020	1664810	1501240	1152240	1222940	1081550
	0.53004	1157140	1291800	1022490	1246270	1350950	1141580	1404200	1471270	1337140	1514890	1602920	1426860				0.53004	1103760	1198040	1009470	704824	722952	686695	1414100	1481490	1346710	967253	1012670	921839
	0.56537	1017610	1147510	887700	1089570	1205080	974065	1249810	1299020	1200610	1361290	1436220	1286350				0.56537	953330	1029920	876736	677708	687748	667668	1262770	1333920	1191620	789567	830984	748149
	0.60071	908729	988911	828547	973523	1042910	904138	1105520	1149280	1061750	1200470	1263820	1137120				0.60071	877247	931285	823210	701999	713617	690381	1117100	1157900	1076300	669502	690080	648924
	0.63604	838204	863308	813099	890422	922769	858075	994293	1022760	965830	1060410	1126160	994651				0.63604	855820	904437	807202	746543	762426	730659	992556	1030590	954527	635241	643841	626642
	0.67138	794443	861891	726996	840979	910752	771206	912103	941016	883189	955543	993588	917499				0.67138	864259	913381	815138	789709	808302	771116	905488	946274	864702	643062	652716	633408
	0.70671	773917	866012	681822	815278	930607	699950	863012	899245	826780	899740	933724	865755				0.70671	880021	932770	827273	825549	847918	803179	865558	898133	832983	673228	684723	661733
	0.74205	765025	882543	647506	811949	961766	662132	836739	857482	815996	869235	893574	844897				0.74205	899125	952133	846117	840194	861332	819057	854745	888626	820865	711342	724612	698073
	0.77739	756747	877115	636378	810465	971872	649059	824237	846028	802446	855839	876011	835668				0.77739	907438	954709	860167	834867	870138	799596	856660	885282	828037	747383	763971	730795
	0.81272	747446	867060	627833	807234	966470	647998	818317	836590	800043	854320	877472	831168				0.81272	904129	952000	856257	806831	831853	781809	867495	897052	837939	767949	788124	747775
	0.84806	733610	834661	632558	795873	946565	645182	814290	833594	794986	854758	880199	829317				0.84806	895813	939660	851966	765340	787664	743016	877764	907462	848066	778002	799594	756411
	0.88339	715179	789224	641134	780809	910642	650977	805053	823597	786508	848005	874493	821516				0.88339	873234	909763	836705	696307	725454	667160	887063	911697	862429	770829	791961	749696
	0.91873	691256	734467	648046	762219	861292	663146	791103	811956	770250	846746	871954	821538				0.91873	833202	870317	796086	627357	651384	603330	891050	919378	862721	749710	774922	724498
	0.95406	662834	686757	638911	736211	791835	680587	774959	800293	749625	839560	864557	814562				0.95406	785115	823024	747206	549451	569112	529790	889305	918666	859944	718033	740113	695953
	0.9894	629688	659768	599608	702855	729843	675867	754761	785358	724165	823894	852017	795770				0.9894	735283	766734	703833	474567	490623	458511	881042	912208	849877	678741	690743	666739
	1.02473	592649	645957	539342	665872	695242	636502	729516	756544	702488	798523	826228	770819				1.02473	675189	709335	641044	416383	424854	407912	856362	887234	825490	625227	640657	609798
	1.06007	550268	634668	465868	622569	678824	566315	694827	719648	670005	766354	803055	729653				1.06007	612965	646280	579649	398176	404478	391874	821338	857353	785323	562508	582922	542093
	1.09541	504525	603674	405376	573254	655396	491112	652190	678909	625472	724902	754121	695683				1.09541	550346	581855	518837	403740	410450	397030	786152	822801	749504	496192	510526	481857
	1.13074	465789	566900	364678	526418	614776	438060	613689	635215	592162	676850	705559	648142				1.13074	496785	524044	469526	422346	430404	414288	740257	776602	703912	432526	444260	420791
	1.16608	441781	513699	369863	492146	562215	422077	565416	585201	545632	626361	649635	603086				1.16608	472801	498368	447233	445023	453267	436779	692813	719555	666071	387750	395388	380113
	1.20141	425328	453328	397327	469195	504991	433399	517014	534065	499962	574831	601656	548007				1.20141	462195	485035	439356	464928	473549	456306	646088	668327	623849	370975	377048	364902
	1.23675	411611	438078	385144	450922	473140	428704	473624	484903	462344	522816	541352	504279				1.23675	462571	484489	440653	480328	489887	470770	604315	628727	579903	373403	378539	368268
	1.27208	401393	477618	325168	438240	513998	362482	434657	443955	425359	478683	491338	466028				1.27208	466865	487174	446555	487019	493953	480084	559320	585337	533303	385581	391299	379863
	1.30742	391325	515348	267302	430280	554366	306193	399624	406512	392736	441759	453423	430095				1.30742	473333	492000	454666	483346	494104	472588	519339	539530	499148	402785	408836	396734
	1.34276	388706	540798	236614	428009	587084	268933	380693	388199	373187	418763	426366	411160				1.34276	478386	495620	461152	468544	480890	456199	495862	512124	479600	421818	428269	415367
	1.37809	389499	555599	223399	428817	607363	250271	371874	378175	365573	408602	416305	400898				1.37809	481213	500157	462269	441457	456750	426163	483285	499490	467079	437697	444199	431195
	1.41343	391034	557182	224886	430560	613810	247310	371822	377902	365743	407882	416368	399396				1.41343	478316	493823	462810	405939	419494	392384	478558	492718	464397	448027	457477	438577
	1.44876	392193	549773	234613	429915	600546	259284	377654	383710	371598	414156	423015	405296				1.44876	467868	484519	451218	366839	375778	357899	478851	492868	464834	450534	460527	440541
	1.4841	390061	527963	252160	429199	580278	278120	386249	393471	379028	423524	433029	414019				1.4841	453453	469261	437644	328408	336617	320199	481245	492924	469566	444962	455940	433984
	1.51943	386451	500718	272185	425839	550239	301439	396019	404245	387793	434733	444206	425261				1.51943	433787	448542	419031	293966	298759	289174	484686	496734	472637	430941	441405	420476
	1.55477	382145	470204	294086	418309	508444	328174	405248	413452	397044	444876	454026	435725				1.55477	407971	422639	393304	281653	286072	277234	487119	500326	473913	413885	426836	400934
	1.59011	373873	431354	316393	409618	470895	348341	411518	419458	403578	452159	463010	441307				1.59011	376225	389151	363299	283124	287444	278804	485946	501107	470786	390051	398486	381615
	1.62544	363144	390229	336060	397072	423650	370493	415228	420951	409506	456088	465683	446493				1.62544	347432	361113	333752	293135	298170	288100	483084	498335	467833	360322	371182	349462
	1.66078	350315	358170	342460	383119	392290	373948	415942	425303	406582	456622	467891	445353				1.66078	317237	327792	306682	306835	312466	301203	475713	489769	461657	327337	336139	318534
	1.69611	339916	359063	320769	369351	391755	346946	411907	421648	402166	450777	460764	440791				1.69611	293674	302742	284606	321132	327067	315196	463511	474435	452586	295745	302419	289071
	1.73145	331885	357457	306314	359254	388673	329835	404300	414076	394525	441453	451825	431080				1.73145	284358	293565	275151	332704	338614	326794	447990	458901	437078	271738	275771	267705
	1.76678	324867	343935	305799	351427	376912	325941	394319	402400	386238	426595	438973	414216				1.76678	283273	291581	274965	339130	345222	333038	428185	436562	419809	261905	265069	258742
	1.80212	318594	327847	309342	344736	358285	331188	380058	390421	369695	411569	423392	399746				1.80212	287921	295989	279853	338933	346648	331219	405978	417687	394269	261334	264567	258100
	1.83746	313428	322588	304268	338062	355088	321036	363962	371402	356522	391158	404077	378239				1.83746	296095	304424	287765	330383	338689	322078	379987	390923	369051	267836	271652	264019
	1.87279	307105	331883	282328	332984	369432	296535	347891	357075	338708	371587	381931	361243				1.87279	305448	314016	296880	316913	325185	308641	354117	364974	343260	278366	282755	273978
	1.90813	301325	342160	260489	326213	382248	270178	332182	338329	326035	351929	360584	343274				1.90813	314215	323184	305245	297674	305879	289470	329026	336679	321372	289843	293986	285700
	1.94346	294666	347729	241604	319964	394142	245785	318623	324538	312708	336560	343316	329803				1.94346	320657	330274	311041	273169	278210	268128	307769	315854	299683	300344	304822	295865
	1.9788	289960	346560	233360	314408	396359	232457	310755	316793	304717	326273	331702	320844				1.9788	323786	333290	314282	249124	254368	243881	293576	300229	286923	308547	313847	303248
	2.01413	285581	339529	231634	311449	393270	229628	307176	312305	302047	321487	326779	316195				2.01413	324085	333766	314405	227119	231097	223140	285435	291423	279447	312543	318410	306676
	2.04947	281340	326570	236109	306797	379654	233941	306480	311112	301848	321123	326459	315787				2.04947	319537	329321	309753	216923	220778	213068	283081	288877	277285	312060	317181	306940
	2.08481	275445	304995	245895	302021	359633	244410	308782	312995	304570	322838	328235	317441				2.08481	310669	321396	299942	216545	219898	213192	285104	290306	279902	306288	311897	300678
	2.12014	270440	285652	255228	295635	333914	257355	311765	317363	306167	327344	332625	322062				2.12014	298673	309495	287852	222518	226055	218981	288773	294508	283038	294816	299798	289834
	2.15548	263895	273538	254253	288841	304568	273113	314227	319844	308610	332169	337273	327066				2.15548	284360	295048	273672	231866	235914	227819	294048	299429	288668	280727	288399	273056
	2.19081	257156	284271	230042	280907	292484	269331	317192	323239	311146	336798	341933	331664				2.19081	268928	278374	259482	241883	245625	238140	298728	304317	293139	262883	271103	254664
	2.22615	250129	293337	206921	272977	302937	243018	318194	324846	311543	340064	347380	332748				2.22615	253652	264395	242908	250361	254624	246098	302862	308635	297090	243865	249859	237872
	2.26148	244500	297786	191215	266297	308838	223757	318047	325563	310531	341263	349086	333440				2.26148	243986	255235	232737	255537	260006	251068	304823	310420	299226	224727	228895	220559
	2.29682	241683	293980	189386	263318	309819	216816	315067	322473	307661	339365	348011	330719				2.29682	241161	252715	229606	257270	262091	252449	304431	309783	299079	208917	212241	205592
	2.33216	240801	287154	194449	262461	305211	219712	310259	316968	303549	334132	342771	325493				2.33216	242795	254261	231329	254292	259400	249183	300944	307775	294113	200985	203763	198207
	2.36749	240185	274713	205656	261132	292086	230179	303024	308706	297342	325944	335162	316727				2.36749	247360	258731	235990	246843	252817	240870	294645	301129	288160	200088	203122	197055
	2.40283	239480	259669	219291	260020	275283	244758	294024	300939	287109	316032	325901	306164				2.40283	253356	264419	242293	234223	239881	228565	285411	290308	280514	204000	206681	201320
	2.43816	237603	243133	232072	258446	267028	249863	281277	288288	274266	302898	312471	293325				2.43816	259577	270382	248771	218321	223876	212765	274934	281439	268429	210984	213953	208014
	2.4735	234958	250536	219380	256072	281137	231007	268720	274381	263059	288354	296269	280439				2.4735	264824	275973	253675	201137	205057	197217	263189	268036	258341	219034	222237	215831
	2.50883	230750	263210	198289	252142	294553	209731	253815	259036	248593	272809	280084	265534				2.50883	268239	280243	256235	184896	188543	181250	249983	255242	244723	226723	230613	222832
	2.54417	225922	272476	179368	246236	303615	188857	240654	244721	236588	258283	263952	252615				2.54417	268958	279863	258053	175902	178839	172965	236749	242047	231450	232953	236372	229534
	2.57951	219520	277859	161182	240150	309378	170922	227848	230992	224705	244557	249102	240012				2.57951	267612	278137	257086	174566	177288	171845	225354	230770	219939	236630	240345	232915
	2.61484	213616	277521	149711	233377	307783	158971	218026	221370	214681	234127	238350	229904				2.61484	262961	273688	252235	178339	181218	175460	218035	223145	212926	237454	242047	232860
	2.65018	207863	269510	146217	227119	300126	154111	211980	215378	208582	227494	231048	223939				2.65018	255359	267368	243350	184970	188212	181728	215673	220792	210554	234391	239518	229264
	2.68551	203277	260150	146404	221347	286665	156029	208988	212725	205251	224365	227873	220858				2.68551	245676	256474	234879	192634	196242	189026	216973	222081	211866	228113	233015	223210
	2.72085	198549	246653	150444	215505	269230	161779	208421	211946	204895	224144	227654	220633				2.72085	234426	244989	223864	199358	203255	195462	220870	226097	215642	218310	223623	212997
	2.75618	193799	230595	157002	210398	250438	170357	209039	212614	205463	226003	229275	222730				2.75618	222449	233350	211547	204083	207637	200530	226130	231556	220703	206559	212292	200826
	2.79152	189439	214762	164116	205774	231862	179686	211069	214698	207440	229362	233848	224875				2.79152	210737	221223	200250	206111	210306	201916	232140	237758	226522	193064	196999	189130
	2.82686	186970	203688	170252	203577	218907	188248	212894	216840	208947	233123	237778	228467				2.82686	202436	212510	192362	205321	209388	201254	237936	243702	232170	179674	182578	176769
	2.86219	186150	197834	174467	202780	212450	193110	214786	218934	210638	235891	240779	231003				2.86219	199331	209082	189580	199841	203402	196281	242959	248511	237407	168258	170543	165973
	2.89753	186148	196698	175597	203136	210601	195670	215855	220400	211310	237751	243255	232247				2.89753	199050	208716	189385	191950	195509	188391	246692	251565	241820	161968	164175	159760
	2.93286	186587	198167	175007	203987	212860	195114	215987	220502	211472	238649	244203	233095				2.93286	201151	210797	191506	180609	183613	177606	248806	254625	242986	160881	162927	158835
	2.9682	186797	200741	172853	205105	217585	192626	214283	218735	209831	237483	243459	231507				2.9682	203989	213072	194907	167650	170738	164561	248623	255586	241660	163516	165860	161172
	3.00353	186355	204358	168351	205362	223616	187108	211880	216720	207041	234042	239925	228160				3.00353	206804	215620	197987	155439	158098	152780	246834	252909	240758	168409	170970	165848
	3.03887	185247	207393	163102	204660	228889	180431	208053	213794	202313	229240	234306	224173				3.03887	209128	218021	200235	147756	150014	145498	242258	248413	236103	174494	177123	171864
	3.0742	183159	209711	156607	203066	233297	172835	202808	207537	198080	223007	228107	217906				3.0742	210287	218494	202080	145739	148210	143269	237149	243497	230802	180336	183196	177475
	3.10954	179923	210123	149723	199557	235486	163629	196779	202111	191447	215907	221040	210775				3.10954	209586	217092	202079	147963	150242	145684	228985	235909	222061	185185	188483	181888
	3.14488	175981	207954	144009	195212	235666	154758	190752	195008	186495	208063	212036	204090				3.14488	206757	214759	198756	152752	155419	150085	221537	228025	215049	187761	190815	184708
	3.18021	171072	203421	138722	189174	231847	146501	184487	187894	181079	200103	204459	195746				3.18021	202429	210378	194479	158603	161146	156060	213321	221026	205616	188734	191801	185667
	3.21555	165419	196941	133896	182458	224808	140108	178620	181220	176021	192209	195920	188497				3.21555	195670	202692	188648	164380	167068	161692	205643	212554	198733	187862	191826	183898
	3.25088	160087	187496	132678	175982	213858	138106	174545	177152	171939	187096	190071	184121				3.25088	187243	193883	180602	168529	171196	165862	199937	206192	193683	183948	187706	180190
	3.28622	155321	175320	135322	170362	200877	139847	172811	175172	170449	184532	187357	181707				3.28622	177557	184244	170870	170691	173444	167938	196771	202959	190583	177841	181531	174151
	3.32155	151443	162528	140357	165553	186290	144816	173254	175780	170729	184439	187142	181736				3.32155	167876	174616	161135	170051	173442	166661	196251	202486	190017	169466	172939	165992
	3.35689	148688	151612	145764	162520	173456	151584	175304	178225	172382	186212	188984	183439				3.35689	158804	164930	152678	167042	170722	163363	197227	203497	190957	159908	162873	156942
	3.39223	148170	154990	141350	161265	164986	157544	178218	181283	175154	189278	192066	186489				3.39223	153018	158509	147527	161173	164499	157847	199603	205774	193432	149355	151957	146753
	3.42756	149269	159771	138767	162171	166305	158037	181762	184770	178754	193177	196269	190085				3.42756	150964	156570	145359	153077	156369	149786	202602	208620	196584	140627	142461	138793
	3.4629	151536	163523	139550	164398	169960	158836	185052	187882	182221	197079	200452	193706				3.4629	151313	156459	146166	143518	146505	140531	205666	211771	199561	135243	137160	133327
	3.49823	154177	165390	142965	167247	172839	161656	187845	191152	184538	200431	203792	197070				3.49823	153355	158238	148473	134132	136228	132036	208247	214340	202153	133965	135993	131936
	3.53357	156842	165957	147727	170556	174894	166219	189886	193539	186232	203078	206531	199625				3.53357	156053	160774	151332	126948	128645	125251	209895	215646	204143	135505	137542	133469
	3.5689	159124	165823	152425	173140	177333	168947	190494	194342	186647	204553	208528	200578				3.5689	158835	163681	153990	124468	126334	122602	210556	216808	204303	139252	141511	136994
	3.60424	160764	165507	156022	174763	181710	167817	190062	194186	185938	204107	207462	200753				3.60424	161443	166129	156756	125806	127813	123799	210111	216125	204096	143782	145927	141637
	3.63958	161307	165923	156692	175380	185902	164857	188588	192351	184825	202437	206340	198535				3.63958	162908	167536	158281	129400	131410	127390	208159	214157	202161	148500	150939	146062
	3.67491	160683	167478	153888	174613	189046	160180	186130	189584	182676	199452	204371	194534				3.67491	163113	167404	158822	133991	136339	131644	204189	208900	199479	152640	154928	150352
	3.71025	158647	168534	148760	172364	189739	154989	181767	185101	178433	194235	198781	189690				3.71025	161693	166236	157150	138732	140946	136517	199171	203412	194930	155289	157740	152838
	3.74558	155785	167854	143715	168807	188541	149074	176482	179754	173210	188227	192698	183756				3.74558	158732	163707	153757	142451	144842	140060	193199	197761	188636	156414	159041	153786
	3.78092	151171	165146	137196	163687	184086	143287	170483	174268	166698	181853	186578	177128				3.78092	154747	159645	149848	144643	147319	141967	186308	191634	180981	155562	158443	152680
	3.81625	146223	161426	131020	158252	179110	137395	164552	167439	161665	174744	178177	171311				3.81625	149273	153724	144821	144843	147509	142177	179316	185004	173629	152752	155602	149902
	3.85159	140992	156357	125627	151880	172847	130914	158099	161052	155146	167563	170705	164421				3.85159	143165	147806	138523	142612	145245	139979	171860	176890	166830	148021	151460	144582
	3.88693	136030	150930	121131	145938	165233	126643	152904	155628	150179	161850	164869	158831				3.88693	136746	141391	132100	138602	140637	136566	165969	170805	161133	141622	144383	138861
	3.92226	131854	144813	118896	141437	158727	124148	149130	151341	146919	157771	160493	155048				3.92226	131803	136910	126695	132458	134521	130396	161953	166870	157036	134507	136972	132041
	3.9576	129641	141560	117722	138856	154776	122936	146904	149347	144460	155530	158016	153043				3.9576	129656	134749	124563	124985	127508	122463	160097	164569	155625	126794	128901	124687
	3.99293	128786	140512	117059	137941	153002	122880	145660	148149	143170	154877	157535	152218				3.99293	130027	135304	124750	117131	119328	114935	159409	163778	155039	120028	121990	118066
	4.02827	128929	140850	117009	138511	153936	123087	145764	147985	143544	155284	157910	152658				4.02827	132116	137498	126734	110974	112772	109175	160036	164054	156018	115606	117463	113749
	4.0636	129558	142141	116976	139834	155666	124001	146345	148913	143776	156621	159567	153674				4.0636	135204	140591	129817	108336	110072	106601	161308	165211	157406	114092	115645	112539
	4.09894	130525	143759	117291	141569	158297	124840	147070	149601	144539	158080	161373	154787				4.09894	138701	144173	133230	108943	110732	107154	162848	166796	158900	115130	116929	113330
	4.13428	131351	144982	117720	143274	160640	125909	147809	150490	145127	159757	163218	156296				4.13428	141983	147343	136624	111614	113344	109885	164379	168040	160717	117835	119779	115892
	4.16961	131793	145915	117670	144278	162450	126107	147968	151047	144889	160736	163974	157498				4.16961	144755	150448	139063	115333	117175	113490	165090	168818	161363	121485	123290	119681
	4.20495	131441	145715	117166	144671	163181	126161	147665	150769	144561	161086	164580	157591				4.20495	146673	152290	141056	119111	121306	116916	165468	169448	161488	125247	127210	123283
	4.24028	130543	144737	116349	144131	162290	125973	146690	149729	143651	160367	164512	156222				4.24028	147393	153308	141478	122530	124802	120258	164833	168616	161050	128621	130498	126744
	4.27562	128449	142068	114831	142299	159695	124904	144936	147576	142296	159033	163473	154594				4.27562	146505	152026	140984	124626	126940	122312	162649	165799	159499	130976	133224	128728
	4.31095	125744	138193	113295	139123	155307	122939	142686	145470	139901	156160	159991	152328				4.31095	144458	150222	138695	125192	127239	123145	159982	163153	156811	132239	134248	130230
	4.34629	122602	133974	111230	135549	150721	120377	138863	141671	136056	152118	155091	149145				4.34629	141351	147419	135282	123852	126113	121591	155736	158731	152741	131863	134162	129564
	4.38163	118534	128781	108286	130992	144582	117403	134952	137654	132249	147548	150619	144477				4.38163	137066	143479	130654	120844	123110	118578	151104	154560	147649	130045	132546	127545
	4.41696	113790	122198	105382	125856	137519	114193	130345	132652	128037	142364	145310	139417				4.41696	132044	137965	126122	116146	118019	114273	145157	148442	141871	126724	128959	124489
	4.4523	109125	116344	101906	120957	131486	110427	125662	128343	122981	137074	139829	134318				4.4523	127082	132677	121487	110230	112439	108020	139159	142570	135749	121796	124050	119541
	4.48763	105231	113333	97128.8	116462	127249	105675	121141	123284	118999	132288	134843	129732				4.48763	123108	128977	117238	103683	105673	101694	133384	136547	130222	115868	117806	113930
	4.52297	102443	111756	93130.3	113295	125183	101407	117412	119341	115484	128067	130459	125675				4.52297	121225	127134	115316	98597.8	100070	97125.9	128424	131186	125662	109735	111708	107761
	4.5583	101467	112411	90524.3	111900	125720	98080.8	114955	116966	112943	125097	127146	123048				4.5583	121117	126843	115390	95821.2	97231.8	94410.5	124545	127379	121711	104278	105977	102579
	4.59364	101934	114482	89385.5	112066	128045	96087.3	114304	116293	112314	123976	125923	122029				4.59364	122237	128066	116409	95790.8	97311.9	94269.7	122647	125065	120230	100494	102059	98929
	4.62898	103224	116910	89537.2	113557	131594	95520.6	114843	116833	112853	124330	126303	122357				4.62898	123979	129721	118237	97691.3	99312.5	96070.2	122236	124659	119813	98952.1	100410	97493.8
	4.66431	105183	119939	90427.9	115611	135199	96024.1	116399	118549	114249	125865	127960	123771				4.66431	125929	131393	120465	100612	102345	98878.3	122973	125542	120404	99570	101098	98042
	4.69965	107398	122682	92114.7	118011	138380	97641.8	118598	120812	116385	128141	130294	125988				4.69965	127774	133175	122372	103976	105691	102261	124404	126947	121860	101574	103078	100071
	4.73498	109421	124564	94278.1	120353	140778	99927.9	120998	123362	118633	130725	133031	128420				4.73498	129070	134541	123600	106873	108600	105147	126184	128765	123603	104444	106312	102576
	4.77032	111226	125664	96787.2	122186	141733	102638	123413	126006	120820	133540	135949	131132				4.77032	129483	134606	124360	109063	110870	107257	128044	130625	125463	107563	109250	105875
	4.80565	112459	125654	99263.4	123431	141430	105431	125566	127940	123192	135851	138680	133022				4.80565	129156	134056	124257	109742	111577	107907	129484	132236	126733	110450	112370	108531
	4.84099	112923	123985	101861	123795	139601	107988	127192	129711	124674	137528	140597	134459				4.84099	127681	132934	122428	109070	110966	107173	130518	133313	127723	112605	114558	110652
	4.87633	112839	121989	103689	123334	136272	110395	128189	130759	125620	138422	141131	135714				4.87633	125063	130380	119746	106823	108334	105312	131035	133704	128366	113779	115947	111611
	4.91166	111731	118482	104980	121871	131949	111793	128287	130878	125697	138505	140704	136306				4.91166	121433	126324	116542	103055	104674	101435	130424	132908	127939	113720	115680	111759
	4.947	110198	114715	105680	119586	126750	112422	127757	130000	125515	137582	140031	135133				4.947	116904	121731	112077	98053.7	99776.5	96330.9	128975	131804	126145	112226	113924	110529
	4.98233	107942	110994	104890	116682	121080	112284	126430	128690	124171	135756	137854	133658				4.98233	112100	116614	107586	92855.6	94408.6	91302.5	126757	129559	123955	109634	111254	108014
	5.01767	105360	108129	102591	113499	116103	110896	124372	126850	121895	133134	135377	130892				5.01767	107537	112006	103067	88278.5	89695.8	86861.2	123861	126635	121086	105963	107654	104273
	5.053	103029	105433	100624	111049	113228	108871	121720	124201	119238	130012	132098	127927				5.053	104025	108593	99456.4	85643.4	86911.7	84375	120375	122712	118038	101391	102994	99788.1
	5.08834	101221	103614	98828.2	108612	112262	104962	118648	120745	116550	126482	128895	124068				5.08834	102114	106178	98050.8	85177.9	86481	83874.8	116554	119145	113963	96566.3	98081.2	95051.4
	5.12367	99732.5	103990	95475.4	106885	113452	100317	115567	117520	113615	122698	125001	120395				5.12367	101639	105651	97627.9	86505.8	87995.9	85015.7	112741	115171	110312	91932.3	93464.6	90400
	5.15901	98702.2	106033	91371.3	105818	116024	95612.7	112709	114677	110742	119433	121407	117458				5.15901	102140	105952	98327.9	88911.5	90433.4	87389.7	109603	112356	106849	88634.9	89890.7	87379.1
	5.19435	98150.5	108230	88070.6	105442	119298	91585.5	110646	112490	108801	116939	118800	115078				5.19435	103297	107078	99515.6	91655.1	93157.6	90152.7	107335	109841	104828	87093.9	88467.3	85720.5
	5.22968	98181.8	110410	85953.4	105600	122151	89049.4	109305	111209	107402	115532	117350	113715				5.22968	104812	108427	101197	94244.9	95825.5	92664.3	106455	109120	103789	87404.2	88649.7	86158.7
	5.26502	98461.2	111436	85486.6	106122	124685	87557.9	108926	110679	107172	115050	116900	113201				5.26502	106090	109717	102463	96183.2	97944.1	94422.2	106919	109593	104244	88824.3	90245.8	87402.8
	5.30035	98667.1	111878	85455.6	106752	125885	87619.2	109121	111057	107185	115438	117248	113629				5.30035	106848	110235	103461	97033.8	98660.7	95407	108297	111048	105545	91127.9	92511.4	89744.4
	5.33569	98903.3	111394	86413	107221	125702	88740.5	109686	111775	107598	116251	118264	114239				5.33569	107014	110476	103551	96686.6	98189.4	95183.9	110194	112972	107416	93692.5	95234.8	92150.2
	5.37102	98795.3	109725	87865.2	107315	123940	90690.4	110499	112600	108398	117506	119869	115142				5.37102	106388	109589	103187	95008.6	96591.8	93425.4	112448	115172	109725	96214.2	97795.2	94633.3
	5.40636	98267.5	106911	89623.9	107164	121303	93024.3	111244	113343	109146	118712	121191	116232				5.40636	105047	108596	101498	92107.1	93690.1	90524.1	114689	117509	111869	98033.9	99609	96458.9
	5.4417	97268.7	103014	91523.8	106214	116856	95571.5	111840	113847	109832	119752	122267	117236				5.4417	102688	105865	99510.2	88294.2	89763.4	86825	116703	119711	113696	99176.8	100668	97686.1
	5.47703	95860.7	99130	92591.5	104769	111842	97696.2	111955	114030	109880	120375	122751	117998				5.47703	99585.4	102450	96721.2	83911.7	85500.3	82323	118319	121163	115475	99257.1	100929	97584.8
	5.51237	94161.2	96593.6	91728.8	102891	106279	99501.9	111619	113778	109460	120345	122701	117989				5.51237	95904.7	98843.2	92966.2	79863.5	81240.2	78486.7	119399	122367	116431	98344	100155	96532.9
	5.5477	91828.9	96207	87450.7	100696	103104	98289.1	110751	112891	108610	119641	121799	117484				5.5477	92179.8	95256.1	89103.5	77317.6	78386.5	76248.6	119679	122614	116744	96317	98163.2	94470.9
	5.58304	89568.2	95753.2	83383.1	98327.7	102701	93954.1	109151	111238	107065	118202	120594	115810				5.58304	88866.1	91946.3	85785.8	76500.3	77754.4	75246.1	119140	122153	116128	93583.2	95001.1	92165.3
	5.61837	87673.9	94338.8	81009	96193.2	101116	91270	107104	109125	105082	115939	118338	113539				5.61837	86636.8	89545.3	83728.4	77403.3	78673	76133.6	117814	120851	114777	89806	91132.6	88479.3
	5.65371	85973.7	91276	80671.5	94288.6	97960.9	90616.2	104716	106968	102463	113349	115285	111414				5.65371	85714.5	88491.2	82937.8	79295.6	80599.9	77991.3	115974	118957	112992	85691.6	87132.2	84250.9
	5.68905	84775.2	87796.9	81753.4	92860.2	94765.9	90954.4	101777	103727	99827.5	109931	111745	108118				5.68905	86209.8	89034.8	83384.8	81648	83033.5	80262.5	113681	116869	110492	81988.6	83245.7	80731.4
	5.72438	83728.8	85993.3	81464.4	91874.5	96798.6	86950.5	98235.5	99801.9	96669	106291	108523	104059				5.72438	87448	90320.8	84575.2	83933.8	85432.7	82434.9	110885	114167	107603	78995.2	80058.5	77931.9
	5.75972	82801.8	89183.3	76420.3	91084.3	100648	81520.7	95044.3	96590.7	93497.8	102643	104802	100485				5.75972	89205.3	92209.2	86201.3	85706.5	87249.5	84163.6	108037	110944	105130	77546.2	78633.6	76458.8
	5.79505	82230.4	92743.3	71717.5	90616.5	105124	76108.6	91777.1	93094.8	90459.3	99216.5	101086	97346.7				5.79505	91107.2	94174.3	88040.1	86579.7	88037.1	85122.2	105364	108391	102337	77542.3	78733.1	76351.5
	5.83039	81998.4	96485.4	67511.5	90403.6	109225	71581.7	89306.5	90554.9	88058.1	96413.1	98105	94721.2				5.83039	92880.5	96085.2	89675.7	86640.8	88041.1	85240.5	103215	106077	100353	78688.7	79849.2	77528.2
	5.86572	81889.1	98969.2	64809	90256.8	111950	68563.6	87476.2	88822.6	86129.7	94561.2	96294.8	92827.6				5.86572	94283.1	97401.4	91164.8	85343.6	86610.7	84076.5	102133	105067	99198.7	80423.4	81660.4	79186.4
	5.90106	82004	100593	63414.7	90337.6	113353	67322.2	86753.1	88226.8	85279.4	93835.8	95700.4	91971.1				5.90106	95143.3	98437.1	91849.5	83099	84273.3	81924.7	101954	104892	99016.9	82647.1	83912.4	81381.8
	5.9364	82124.7	100848	63401.5	90443.8	113308	67579.6	86756.8	88223.2	85290.4	93981.5	95817.5	92145.5				5.9364	95145.6	98378.7	91912.6	79978.8	81302.8	78654.8	102503	105293	99713.5	84785.5	86103.5	83467.5
	5.97173	82021.3	99712.1	64330.5	90319.7	111466	69172.9	87259.3	88883.1	85635.6	94711.8	96571.1	92852.4				5.97173	94642.8	98111.6	91174	76315.1	77734.4	74895.7	103426	106315	100537	86413.9	87833	84994.9
	6.00707	81953.1	97923.2	65983	90096.7	108854	71339.2	88217.6	90016.1	86419.2	95935.2	97750.5	94119.8				6.00707	93134.7	96433.3	89836	72669.6	73804.9	71534.3	104707	107510	101904	87371.2	88630.9	86111.5
	6.0424	81731.1	95059.3	68402.8	89654.7	104891	74418.6	89340.9	91061.3	87620.4	97410.8	99299.3	95522.4				6.0424	91062	94659.8	87464.2	70314.1	71479.8	69148.4	106168	109006	103330	87609.3	89002.1	86216.5
	6.07774	81190.2	91541.5	70839	88925	100241	77608.7	90469.2	92347.8	88590.6	98879.3	100747	97011.8				6.07774	88618.7	92039.9	85197.5	69349.6	70478.7	68220.5	107371	110119	104623	86957	88490.3	85423.8
	6.11307	80384.2	87441.5	73327	88003.3	95704.5	80302	91356.7	93281.2	89432.2	100025	101909	98142.4				6.11307	85963	89475.5	82450.6	69840.5	71024.7	68656.3	108309	111030	105588	85383.7	86856.8	83910.6
	6.14841	79770.4	84496.5	75044.3	87105.8	92088.6	82123.1	92138.8	94121.4	90156.1	100807	102754	98860.6				6.14841	83848.7	87496.2	80201.2	71370.5	72588.5	70152.5	108667	111418	105915	83000.7	84179.2	81822.2
	6.18375	79301.6	82590.2	76013.1	86412.3	89668.2	83156.5	92392.5	94413	90372	101175	103189	99160.1				6.18375	82588.9	86269.9	78907.9	73294	74528.6	72059.4	108638	111321	105956	80075.6	81227.4	78923.7
	6.21908	79064.2	81864.8	76263.5	85986.1	88864.5	83107.7	92305.6	94259.6	90351.7	101063	103062	99063.4				6.21908	82302.5	85944.8	78660.2	75289.3	76620.2	73958.5	107913	110458	105367	76754.5	77907.1	75602
	6.25442	78908.3	82361.8	75454.8	85789.4	89462.2	82116.6	91678.7	93488	89869.3	100083	102025	98140.6				6.25442	82869.7	86587.9	79151.5	76951	78390.6	75511.5	106651	109320	103982	73581.5	74719.7	72443.3
	6.28975	78901.3	83513.9	74288.8	85708.9	91083	80334.8	90650.9	92637.2	88664.6	98678.6	100478	96879.2				6.28975	84107.8	87612.3	80603.4	77953.7	79198.6	76708.9	104721	107393	102048	71137.6	72064.6	70210.6
	6.32509	78712.3	85268.3	72156.2	85574.6	93584	77565.3	89251	91038.4	87463.6	96783	98449.8	95116.2				6.32509	85542.8	89171.7	81913.8	78071	79498.4	76643.5	102344	105212	99476.4	69718.9	70706.4	68731.5
	6.36042	78314.5	87056.8	69572.2	85280.2	96259	74301.4	87633.4	89227.6	86039.1	94574.6	96291.9	92857.3				6.36042	86965	90695.4	83234.6	77178	78486.6	75869.4	99514.5	102240	96789.5	69436.8	70502.6	68371.1
	6.39576	77907.1	88855.4	66958.7	84781.6	98708.5	70854.7	85853.5	87478.4	84228.7	92385.7	94039.8	90731.6				6.39576	88262.3	91932	84592.7	75389.7	76751.3	74028.1	96540.8	98819.8	94261.8	70302.8	71427.1	69178.4
	6.4311	77319.5	89879.6	64759.4	84177	100292	68061.8	84268.6	85746.6	82790.7	90278.3	91937.5	88619				6.4311	89105.4	92791.1	85419.7	72717	73889.9	71544.1	93818.1	96141.3	91494.8	71767	72877.2	70656.9
	6.46643	76578.8	89863.1	63294.6	83533.8	101320	65747.2	82962.1	84306.9	81617.2	88605.6	90165.1	87046.1				6.46643	89311.6	92840.1	85783.1	69661.9	70757.8	68566.1	91549.6	93825.2	89273.9	73515.2	74629.6	72400.8
	6.50177	75944.3	89092.8	62795.9	82636.5	100293	64980.5	82224.2	83565.4	80882.9	87579.5	88957.4	86201.6				6.50177	89018.7	92698.4	85339	66607.5	67565.1	65649.9	89840.2	92071	87609.5	75323.5	76484.5	74162.6
	6.5371	75177.1	86910	63444.2	81836.8	98465.5	65208	82130.5	83481.4	80779.6	87234.7	88501.2	85968.3				6.5371	87971	91474.5	84467.4	64373.2	65296.1	63450.3	88972.1	91073.9	86870.3	76771.8	77828.4	75715.3
	6.57244	74449.4	83913.1	64985.6	81035.2	95125.2	66945.2	82501.8	83965.8	81037.9	87637.5	88954.2	86320.8				6.57244	86210.8	89929.1	82492.4	63276.1	64240.9	62311.2	88779.8	90839.4	86720.3	77750.8	78911.5	76590.2
	6.60777	73698.7	80100.5	67296.9	80049.5	90609.3	69489.6	83356.2	84906.8	81805.6	88444.1	89927.3	86961				6.60777	84018.6	87452.3	80584.9	63465.3	64502.5	62428.2	89092.8	91134.9	87050.7	78104	79366.5	76841.4
	6.64311	72812.5	76033.8	69591.3	79144.5	86099.7	72189.3	84226.4	85837.4	82615.5	89611	90964.1	88257.8				6.64311	81426.3	84893.7	77958.8	64623.2	65727.7	63518.7	89675.9	91640.6	87711.2	77661.2	78926.7	76395.7
	6.67845	71983.7	73699.3	70268.2	78240.1	81447.1	75033.2	85214.2	86873.4	83555	90877.6	92383.4	89371.7				6.67845	78878.7	82330.3	75427.1	66273.4	67311.5	65235.3	90398.6	92308.8	88488.5	76485.9	77714.8	75257.1
	6.71378	71328.6	75134	67523.1	77424.6	79080.3	75768.9	86181.7	87787.7	84575.6	91993.6	93577.5	90409.7				6.71378	76765.6	80143.1	73388.1	67941.2	69037.1	66845.2	91159.9	93180.4	89139.4	74518.7	75587.7	73449.8
	6.74912	70901.2	76566.6	65235.9	77086.3	80221.7	73950.8	86806.2	88349.4	85263	92971.3	94545.4	91397.2				6.74912	75360.7	78722	71999.4	69475.8	70638.4	68313.3	91616.8	93525.3	89708.4	71926.5	73047	70806
	6.78445	70774.6	77229.6	64319.6	77024.7	81216.1	72833.3	87116.3	88779.9	85452.7	93486.7	95252.4	91720.9				6.78445	74734	78123.5	71344.5	70474.3	71685.4	69263.3	91785.7	93870.9	89700.6	69316	70414.6	68217.4
	6.81979	70893.4	77171.7	64615.2	77196.7	81161.7	73231.7	86972.5	88615.4	85329.6	93520.9	95383.1	91658.7				6.81979	74881.3	78132.3	71630.3	70710.3	71891.1	69529.5	91577.8	93553.5	89602.1	66592.6	67635.1	65550.1
	6.85512	71031.1	76245.6	65816.6	77488.1	80449.1	74527	86557.2	88370.2	84744.3	92972.7	94834.9	91110.5				6.85512	75563.2	78652.8	72473.7	70130.6	71315.8	68945.4	90916.4	92836.8	88996	64362.9	65386.4	63339.3
	6.89046	71062.6	74676.3	67448.9	77717.7	79750.1	75685.3	85663	87326.1	84000	91954.1	93996.6	89911.6				6.89046	76381.7	79341.8	73421.7	68801.4	70006.9	67595.8	89676.3	91533.5	87819.1	63061.1	63971.9	62150.3
	6.9258	70968.9	72934.2	69003.5	77731.1	80621	74841.1	84367.8	85959.2	82776.4	90396.2	92327.7	88464.8				6.9258	77212.4	80252.7	74172.2	66671.3	67776.4	65566.3	87971.9	89613.8	86329.9	62752.4	63643.6	61861.2
	6.96113	70738.2	73207.2	68269.2	77496.6	83030.4	71962.8	82510.2	83914.9	81105.6	88456.3	90442.2	86470.5				6.96113	77883.4	80854.4	74912.4	64021.6	65084.8	62958.4	85904.9	87708	84101.8	63304.2	64223.2	62385.2
	6.99647	70218	74727.8	65708.3	77019.5	85328.6	68710.4	80405.8	81740.6	79070.9	86248.1	88142.9	84353.2				6.99647	78207.6	81156.5	75258.7	61379.2	62402.9	60355.4	83512.9	85105.4	81920.5	64522.1	65540.2	63503.9
	7.0318	69437.9	76378.5	62497.3	76072.2	86807.7	65336.7	78200.2	79552	76848.3	83803.9	85501	82106.9				7.0318	77901.4	80686.9	75115.9	59315.8	60291.6	58339.9	80949.5	82722.4	79176.5	65969.5	67022	64917
	7.06714	68507.8	77142.8	59872.8	74952.8	87571.3	62334.2	76086.6	77440	74733.1	81409.4	82702	80116.8				7.06714	77196.7	79920.2	74473.3	58134.5	59133.1	57135.9	78396	79994.8	76797.1	67502.5	68532.3	66472.7
	7.10247	67475.3	77477.2	57473.5	73601.6	87236.1	59967.1	74226.2	75287	73165.4	79349.7	80818.3	77881.1				7.10247	75979.7	78584.4	73375.1	58082.5	59076.2	57088.8	76274.2	77882.2	74666.2	68844.2	69880	67808.3
	7.13781	66271.7	76655.9	55887.6	72354.8	86130.3	58579.4	72608.1	73719.6	71496.5	77685.7	79047.5	76323.8				7.13781	74268.3	76849.7	71687	58891.8	59979.1	57804.5	74628.5	76301.5	72955.6	69709.3	70785.3	68633.3
	7.17314	65226.2	75273.7	55178.7	71047.5	84044.9	58050.2	71620.3	72840.1	70400.6	76653.6	78043	75264.2				7.17314	71911.6	74362.7	69460.5	60317.8	61453.2	59182.4	73714.3	75327.3	72101.3	70052.8	71135.4	68970.2
	7.20848	64349.7	73173.6	55525.8	69907.5	81291	58524	71204.3	72326.4	70082.3	76279.8	77528.3	75031.3				7.20848	69535.2	72009	67061.5	61806.8	62953	60660.6	73569.9	75143.7	71996.1	69818.6	70889.5	68747.7
	7.24382	63568.7	70950.2	56187.2	69054.9	78498.4	59611.5	71120.6	72299.2	69942	76387.3	77766.3	75008.4				7.24382	67307.1	69618.1	64996	63124.3	64198.7	62050	73890.2	75464.9	72315.6	68817.5	69898.9	67736.1
	7.27915	63128.4	69326.4	56930.3	68501.8	76217.1	60786.5	71273.3	72389.8	70156.8	76794.6	78174.3	75414.8				7.27915	65583.5	68032.8	63134.3	64096.1	65269.3	62922.9	74562.5	76204.9	72920	67224.6	68200.1	66249.1
	7.31449	62960.1	68115.9	57804.3	68379.5	74661.6	62097.4	71662.2	72886.7	70437.7	77491.2	78989.2	75993.1				7.31449	64426.5	66672.7	62180.4	64490.6	65603.5	63377.7	75330.8	77027.4	73634.1	65133.6	66078.2	64189.1
	7.34982	63045.2	67817.7	58272.7	68568.4	74098.6	63038.1	72088.3	73425.3	70751.3	78237.3	79786	76688.6				7.34982	63993.3	66244.5	61742.2	64059.7	65105.7	63013.6	76244.6	77924.2	74565	62846.3	63812.5	61880.2
	7.38516	63383.3	68166.2	58600.3	69007.3	74479.3	63535.3	72401.8	73734	71069.6	78870.4	80529.3	77211.6				7.38516	64298.2	66440.2	62156.3	63026.3	64285.3	61767.2	77086.4	78710.7	75462.2	60631.9	61509.8	59754.1
	7.42049	63753.1	69034.2	58472	69666.9	75581.3	63752.4	72652.7	74168.4	71137	79281.4	81004.6	77558.2				7.42049	65068.4	67319.6	62817.2	61252.2	62489.5	60015	77563.2	79252.1	75874.3	58773.3	59676.2	57870.4
	7.45583	64055.1	70132.2	57978	70055.5	76920.6	63190.5	72568.9	73895.8	71242.1	79357.7	81071.5	77643.8				7.45583	65878.4	68062.8	63694	59048.2	60138.7	57957.6	77838.3	79527.5	76149.2	57524	58416.9	56631.2
	7.49117	64170.3	71220.9	57119.7	70354.6	78336.1	62373.1	72180.1	73631.2	70728.9	79052.6	80597.8	77507.5				7.49117	66780.4	68952.9	64607.9	56636.5	57503.1	55769.9	77602	79255	75949	57048.8	57882.8	56214.9
	7.5265	64066.6	72021.7	56111.5	70365.2	79479.1	61251.2	71549	72932	70166.1	78307.3	79953.7	76661				7.5265	67551.7	69655.2	65448.2	54831.8	55713.6	53950.1	77060.9	78850.6	75271.3	57437.4	58331.5	56543.4
	7.56184	63800	72612.1	54987.8	70142.4	80406.2	59878.6	70655.2	72124.7	69185.7	77267.2	78911.1	75623.3				7.56184	68072.5	70109.1	66035.9	53730.7	54518.1	52943.3	76188.6	77814.7	74562.6	58391.4	59254.3	57528.6
	7.59717	63167.6	72683.4	53651.8	69411.7	80645.8	58177.6	69404.7	70677.8	68131.7	75871.5	77463.7	74279.2				7.59717	68164.5	70277.3	66051.6	53474.9	54373.7	52576.2	74846.3	76477.3	73215.2	59655.1	60581.9	58728.3
	7.63251	62167.5	71900.8	52434.2	68272.6	80103.8	56441.5	68059.6	69463.5	66655.6	74166.7	75818.2	72515.2				7.63251	67751	69926.8	65575.2	53971.2	54895.5	53046.8	73262.2	74821.7	71702.8	60903.2	61848.4	59958
	7.66784	60995.2	70905.2	51085.3	66961.2	78984.8	54937.5	66644.1	67974.1	65314	72472.5	74046	70899				7.66784	66901.7	69013.7	64789.6	55143	56200	54086.1	71531.9	73116.3	69947.5	62057.1	62912.5	61201.7
	7.70318	59690.1	69180.3	50199.9	65488	77264.1	53711.8	65281.9	66623.1	63940.7	70804.9	72305.8	69304				7.70318	65655.6	67833.3	63477.9	56454.4	57580.7	55328.1	69941.4	71540.8	68342	62920.3	63832	62008.6
	7.73852	58347.6	67143.9	49551.3	63947.1	75015.4	52878.7	64194	65388.9	62999.1	69470.9	70847.7	68094				7.73852	64198.3	66376.4	62020.3	57683.4	58722.4	56644.3	68488.7	70131.9	66845.5	63317.4	64197.6	62437.2
	7.77385	57088	64527.4	49648.5	62422.1	72096.7	52747.5	63361.7	64560	62163.3	68498.2	69893.5	67102.8				7.77385	62538	64699.5	60376.5	58523.6	59572	57475.3	67481.6	69091.1	65872.2	63150.3	64183.6	62116.9
	7.80919	56133.4	62096.2	50170.6	61290.6	69525.9	53055.2	63112.6	64291.1	61934.1	68060.9	69430.1	66691.7				7.80919	61079.3	63411.8	58746.8	58980.7	59991.7	57969.8	67010	68632.5	65387.5	62330.4	63537	61123.8
	7.84452	55564.1	60086	51042.3	60596.2	67201.6	53990.8	63198.7	64404.6	61992.7	68100.2	69455.3	66745.2				7.84452	60128.4	62491.9	57764.9	58782	59729	57835.1	67101	68600.5	65601.4	61077.2	62270.7	59883.8
	7.87986	55462.6	58688.9	52236.2	60419.3	65757.1	55081.6	63806.1	65013.3	62598.9	68636.8	70043.5	67230				7.87986	59685.9	62013.3	57358.5	57909.5	58849.9	56969.2	67755	69419.3	66090.8	59405.1	60533.4	58276.8
	7.91519	55654.9	57880.6	53429.3	60671.7	65087.5	56256	64585.5	65791.3	63379.7	69486.4	70785.2	68187.5				7.91519	59838.5	62207.3	57469.7	56498.2	57373.6	55622.9	68635.3	70264.6	67006	57361	58335.6	56386.3
	7.95053	56130.1	57975.5	54284.7	61307.6	65213.7	57401.4	65541.1	66789.7	64292.5	70513.4	71795.9	69230.9				7.95053	60500.3	62799.2	58201.5	54648.6	55625.7	53671.5	69709.9	71407.8	68012	55407.9	56247	54568.8
	7.98587	56811.9	58449.6	55174.2	62130.4	65856.8	58404	66409	67695.1	65123	71555.6	72957.1	70154.1				7.98587	61535.6	63955.7	59115.5	52674	53601.2	51746.9	70755.7	72328.4	69183	53863.4	54732.5	52994.2
	8.0212	57466.6	59110.3	55822.8	62974	66863	59085	67251.8	68646.8	65856.7	72548.5	73840.3	71256.7				8.0212	62611	65021.7	60200.3	50920.4	51724.4	50116.3	71755.8	73406	70105.6	52707.8	53552.3	51863.3
	8.05654	58103.7	59748.8	56458.7	63789.2	67906.9	59671.5	67901.5	69289.1	66513.8	73195.3	74579	71811.5				8.05654	63596.5	66132.2	61060.8	49870.4	50664.7	49076.1	72577.1	74211.8	70942.3	52277.6	53055.9	51499.2
	8.09187	58589.9	60437.4	56742.4	64325.3	68799.2	59851.4	68372.1	69769.3	66974.9	73674	75098.8	72249.1				8.09187	64382.8	66878.2	61887.4	49484.2	50312.6	48655.9	73042.9	74820.6	71265.2	52433.3	53229.4	51637.2
	8.12721	58823.5	60919	56728.1	64606.1	69498.1	59714	68453	69872.1	67033.9	73758.8	75130.8	72386.9				8.12721	64925.5	67383.6	62467.4	49806.5	50717.9	48895.1	73171.7	74806.2	71537.3	53191.2	54090.9	52291.5
	8.16254	58796.8	61205.6	56387.9	64514.8	69685	59344.6	68242.2	69681.5	66803	73389.9	74765.1	72014.6				8.16254	64968.9	67428.3	62509.6	50691.3	51581.3	49801.4	72933.4	74554.9	71311.9	54184.2	55024.9	53343.4
	8.19788	58493.7	61073.4	55914	64088	69516.3	58659.6	67714.9	69089.8	66340	72626.3	73960.1	71292.6				8.19788	64634.4	67097.7	62171.1	51831.5	52788.1	50874.9	72429.3	74142.7	70715.8	55319.5	56220.6	54418.3
	8.23322	57894.6	60640	55149.2	63302.9	68791.6	57814.1	66876	68148.7	65603.3	71647.8	73192.1	70103.4				8.23322	63890.7	66352.4	61429	52955.8	54014.4	51897.1	71619.1	73331.7	69906.6	56281.6	57173.4	55389.8
	8.26855	57010.9	59936.4	54085.4	62187.5	67691.2	56683.9	65764.4	67098.2	64430.7	70402.6	71888.1	68917.2				8.26855	62767.5	65297.7	60237.3	53817.1	54794.7	52839.5	70424.5	72175.1	68673.9	57044.6	57984	56105.2
	8.30389	56020.2	58881.8	53158.6	60840	66328.9	55351.1	64460.2	65805.7	63114.7	68923.4	70380.5	67466.3				8.30389	61341.3	63893.2	58789.3	54273.9	55316.4	53231.4	69147	70916.6	67377.4	57447	58359.7	56534.3
	8.33922	54857.9	57887.4	51828.4	59500.7	64922	54079.5	63166.1	64430.8	61901.4	67377	68881.6	65872.4				8.33922	59884.4	62445.5	57323.3	54171.8	55155.5	53188	67780.9	69466.9	66094.9	57356.1	58287.7	56424.5
	8.37456	53943.5	57141.8	50745.2	58287.6	63433.7	53141.5	62008.9	63288.1	60729.7	66074.8	67485.3	64664.2				8.37456	58675	61269.3	56080.6	53558.3	54447.4	52669.1	66565.2	68262.9	64867.4	56787.4	57697	55877.8
	8.40989	53175.7	56647.3	49704.1	57333.4	62576.6	52090.2	60970	62140.9	59799	64930.7	66291.6	63569.8				8.40989	57782.6	60305	55260.1	52376	53255.4	51496.6	65624.9	67339	63910.8	55681.6	56581.8	54781.5
	8.44523	52754.8	56658.5	48851.2	56791.2	62447.7	51134.7	60213.2	61282.7	59143.6	64137.4	65386.6	62888.3				8.44523	57266	59731.8	54800.3	50764.8	51595.2	49934.4	65044.6	66798.5	63290.7	54332.7	55166	53499.5
	8.48057	52605.1	56896.5	48313.8	56637.2	62689.1	50585.2	59790.7	60944.8	58636.7	63729.7	64862.7	62596.8				8.48057	57198.8	59662.5	54735.1	49019.7	49843.6	48195.9	64839.4	66566.1	63112.8	52687	53508.3	51865.8
	8.5159	52740.3	57541	47939.7	56874.2	63407	50341.4	59667.4	60758.8	58576	63691.2	64724.6	62657.9				8.5159	57617.8	60173.1	55062.5	47456.9	48308	46605.8	65061.8	66788.7	63334.8	51042.5	51822.6	50262.4
	8.55124	53078.5	58280	47877	57374.6	64346.4	50402.8	59801.5	60855.9	58747.1	63936.5	65091.2	62781.9				8.55124	58210.1	60646.3	55773.9	46431.6	47183	45680.3	65568.2	67221.3	63915.1	49649.2	50364.6	48933.9
	8.58657	53427.1	58926.4	47927.8	57872.9	65239.3	50506.5	59986.1	61092.4	58879.7	64345.4	65541.9	63148.9				8.58657	58822.8	61135.1	56510.5	45991.1	46815.1	45167	66189.8	67837.6	64541.9	48619.4	49337.8	47901
	8.62191	53771.7	59463.4	48080	58407.3	66071.3	50743.3	60266	61431.1	59100.9	64774.4	66010.5	63538.3				8.62191	59430.9	61691.2	57170.6	46146.1	46972	45320.1	66876.3	68493.5	65259.1	48132.9	48862.1	47403.7
	8.65724	53925.4	59766.3	48084.4	58741.5	66426.7	51056.3	60509.3	61604.9	59413.7	65162.6	66361.7	63963.5				8.65724	59792.9	62118.5	57467.3	46821.1	47655.7	45986.5	67522	69294.9	65749.1	48169.7	48845.7	47493.8
	8.69258	53951.6	59639	48264.3	58929.7	66520.6	51338.8	60629.9	61741.6	59518.2	65471.3	66770.3	64172.4				8.69258	59872.6	62177.8	57567.4	47793.6	48671.1	46916.1	67925.1	69577.5	66272.6	48747.7	49491.6	48003.9
	8.72792	53760.1	59259.1	48261.2	58822.4	66236.7	51408.2	60554.6	61715.1	59394.1	65533.9	66999.6	64068.1				8.72792	59633.3	61861.3	57405.4	48783.7	49689.7	47877.6	68185	69826.8	66543.1	49560	50336.1	48783.9
	8.76325	53385.4	58504.7	48266	58338.3	65192.1	51484.6	60232	61419	59045	65325.5	66783.3	63867.7				8.76325	58944.3	61088.9	56799.8	49549	50425.2	48672.8	68182.5	69644.8	66720.2	50517.4	51301.4	49733.4
	8.79859	52642.5	57244.7	48040.3	57728.5	63956.4	51500.6	59732.8	60902.3	58563.3	64808.2	66200	63416.3				8.79859	57977.8	60069.9	55885.6	49971.9	50818.7	49125	67856	69416.9	66295	51406	52184.2	50627.8
	8.83392	51716.2	55689.6	47742.8	56734.9	62382	51087.8	58979.8	60092.4	57867.2	63976	65435.4	62516.6				8.83392	56656.2	58831.6	54480.8	50012.1	50961.8	49062.4	67218.9	68840.7	65597.2	52047.8	52824.5	51271
	8.86926	50646.4	54066.9	47225.8	55483.2	60429.7	50536.6	57949.7	59046.4	56852.9	62884.1	64164.2	61604				8.86926	55183.4	57253.4	53113.3	49570.2	50378.5	48761.9	66252.9	67906.1	64599.7	52424	53201.4	51646.5
	8.90459	49465	52590	46340	54139.9	58611.7	49668.1	56797.2	57948.7	55645.7	61735.4	63023.9	60446.9				8.90459	53711.2	55785	51637.5	48655.4	49377.2	47933.6	65094.3	66557.2	63631.4	52422.8	53196.6	51648.9
	8.93993	48330.8	51471.3	45190.2	52927	57354.8	48499.1	55568.7	56721.6	54415.8	60364.1	61656.2	59072				8.93993	52472.5	54492.7	50452.3	47286.7	48018.3	46555	63745.8	65311	62180.6	51983.7	52856.8	51110.6
	8.97527	47339	50728	43949.9	51847.1	56511.4	47182.9	54328	55294.2	53361.7	58997.6	60321.7	57673.5				8.97527	51582.3	53538.6	49626	45766.5	46460.8	45072.2	62262.5	63804.4	60720.5	51129.3	52067.8	50190.7
	9.0106	46589.4	50481.3	42697.5	51059	56330.3	45787.7	53159.9	54169.4	52150.3	57669.6	58846.4	56492.8				9.0106	51055.1	52919.5	49190.7	44347	45001.6	43692.4	60937.6	62410.8	59464.5	49949.6	50723.6	49175.6
	9.04594	46141.8	50578	41705.5	50580.4	56578.4	44582.3	52247.8	53223.2	51272.4	56725.3	57900.8	55549.8				9.04594	50927.4	52759.2	49095.6	43400.9	44061.2	42740.6	59890.2	61369.5	58410.9	48550.9	49268.3	47833.5
	9.08127	45957.6	51123.8	40791.4	50432.8	57471.4	43394.2	51619.9	52480.2	50759.7	55980.8	57134.3	54827.4				9.08127	51150.8	52951.9	49349.7	42920.8	43605.3	42236.2	59048	60405.6	57690.3	47142.4	47910.1	46374.7
	9.11661	46016.9	51818.3	40215.5	50561.3	58392.1	42730.5	51239.3	52146.8	50331.9	55632.4	56708.9	54556				9.11661	51658.3	53421.4	49895.2	42931.5	43686.3	42176.7	58490.2	59763.1	57217.4	45961.1	46592	45330.1
	9.15194	46283.1	52476.4	40089.8	50931	59479.1	42382.8	51294.5	52202.3	50386.7	55658.5	56756.9	54560				9.15194	52117	53864.3	50369.8	43414.3	44185.5	42643.1	58298.2	59604.5	56992	45022.8	45649	44396.7
	9.18728	46618	52872	40364	51335.8	60003.3	42668.2	51633.5	52611	50656	56033.4	57116.5	54950.3				9.18728	52528.9	54179	50878.7	44243.2	45051	43435.4	58456.5	59788.3	57124.7	44525.9	45175	43876.8
	9.22261	47016.9	53111.8	40922	51822	60411.3	43232.7	52129.1	53098.9	51159.4	56587.4	57704.7	55470				9.22261	52704.2	54306	51102.4	45137.3	45942.2	44332.3	58795	60136.3	57453.8	44481.7	45117.3	43846.1
	9.25795	47358.9	53138.5	41579.2	52184.2	60394	43974.4	52685.8	53737.6	51634.1	57215.8	58357.7	56073.9				9.25795	52782.1	54375.8	51188.4	45842.5	46631.4	45053.7	59156.6	60426.9	57886.4	44891.9	45520.6	44263.2
	9.29329	47588.5	52859.2	42317.7	52427.7	59980.1	44875.3	53267.1	54374.5	52159.7	57901.4	58989.1	56813.7				9.29329	52507.5	54086.8	50928.2	46301.4	47123.7	45479.1	59491.6	60719.8	58263.4	45588.2	46288.3	44888
	9.32862	47694	52326.2	43061.9	52519.9	59269.1	45770.7	53791.1	54889.4	52692.7	58507.2	59675.8	57338.7				9.32862	51923.5	53652.1	50194.9	46385.6	47158.3	45612.9	59729	61016.7	58441.4	46375	47098	45652.1
	9.36396	47627.6	51409.2	43846	52347.1	58039.9	46654.4	54166.2	55283.7	53048.7	58907	60107.5	57706.6				9.36396	51090	52751.1	49428.9	46077.7	46874.3	45281.2	59862.1	61138.6	58585.6	47124.8	47813.9	46435.7
	9.39929	47390.4	50285.6	44495.2	51977.9	56518.2	47437.6	54418.6	55608.1	53229.1	59213.7	60380.4	58047				9.39929	49973.8	51544.2	48403.4	45303.4	46095.9	44510.8	59764.7	61008	58521.4	47693.5	48400.8	46986.2
	9.43463	47026.9	49235.8	44818	51504.1	54978.8	48029.3	54457.8	55619.3	53296.4	59146.9	60373.9	57919.8				9.43463	48828.7	50454.7	47202.7	44208.4	44994.8	43422.1	59421.1	60678.9	58163.3	48066.3	48725.9	47406.6
	9.46996	46627.1	48340.3	44913.9	50946	53709.9	48182	54235.4	55415.1	53055.7	58909.1	60198.9	57619.3				9.46996	47755.2	49372	46138.4	42837.5	43590.4	42084.6	58832	60096.5	57567.5	48098.4	48791.3	47405.4
	9.5053	46244.3	47757.3	44731.3	50336.4	52911.5	47761.3	53843.5	54948.7	52738.4	58406.8	59697.4	57116.1				9.5053	46940.6	48581.4	45299.8	41596.7	42239.1	40954.4	57994.4	59230.1	56758.6	47772.6	48556.6	46988.6
	9.54064	45851	47457.7	44244.3	49778	52502.8	47053.3	53324	54356.7	52291.4	57651.1	58835.6	56466.6				9.54064	46432.5	48069.7	44795.3	40777.8	41445.7	40110	56875.8	58067.2	55684.5	47080.6	47801.4	46359.8
	9.57597	45523.1	47530.5	43515.7	49388.2	52548.7	46227.7	52682.2	53776.1	51588.2	56773.3	57970.8	55575.7				9.57597	46247.9	47911.3	44584.4	40275.5	40960.6	39590.4	55659.6	56865	54454.2	46050.9	46776.4	45325.4
	9.61131	45304	47993.1	42614.8	49065.1	53120.1	45010.1	51941.9	52978.9	50905	55893.4	56997.5	54789.3				9.61131	46367.4	48064.3	44670.4	40210.2	40905.2	39515.1	54453.7	55642.7	53264.6	44889.3	45575.3	44203.4
	9.64664	45161.9	48815.1	41508.8	48937	54182.5	43691.5	51248.4	52290.1	50206.7	55016.9	56131.2	53902.5				9.64664	46888.9	48670.3	45107.4	40490.2	41224.7	39755.7	53298.2	54500.4	52096.1	43746.2	44412.3	43080.1
	9.68198	45183	49868.9	40497.2	48886.6	55373.4	42399.9	50665.7	51663.7	49667.7	54245.1	55282.1	53208.1				9.68198	47549.8	49285.9	45813.7	41173.9	41943.7	40404.1	52265	53413.7	51116.3	42759.7	43385.8	42133.6
	9.71731	45211.4	50672.2	39750.5	48924.2	56476.1	41372.3	50208.8	51209.3	49208.2	53698.8	54710.7	52686.9				9.71731	48237.7	50003.1	46472.3	41974.2	42765	41183.5	51457.2	52608.8	50305.6	41937.3	42589.5	41285.1
	9.75265	45201.5	51256.9	39146.1	48994.3	57252.5	40736.1	49940.5	50899.8	48981.2	53371.8	54406.6	52337				9.75265	48809.4	50580.3	47038.5	42636.5	43431.1	41842	50910.2	51971	49849.3	41444.3	42039.2	40849.4
	9.78799	45259.6	51504.1	39015.2	49080.4	57723.3	40437.6	49856.4	50810.1	48902.7	53297.4	54334.4	52260.4				9.78799	49173.9	50967.5	47380.2	43055.1	43839.9	42270.4	50675.5	51781.9	49569.1	41282.8	41899.4	40666.2
	9.82332	45270.3	51154.2	39386.3	49197.2	57627.6	40766.9	50087.6	51029.4	49145.8	53531.4	54580.5	52482.3				9.82332	49339.9	51165.2	47514.6	43107.2	43876.5	42337.8	50805.4	51883.7	49727.2	41540.2	42195.5	40884.9
	9.85866	45324.5	50739.7	39909.2	49155.4	56856	41454.8	50383.1	51318.5	49447.7	53939.1	54978.8	52899.3				9.85866	49297.4	51118.3	47476.6	42973.1	43706.7	42239.5	51187.8	52312.9	50062.8	42123.4	42764	41482.8
	9.89399	45187.7	49799.5	40576	49098.3	55783.2	42413.5	50728.4	51681.9	49775	54368.4	55455.9	53280.9				9.89399	48961.7	50743.7	47179.7	42430.1	43148.7	41711.5	51626.3	52733.2	50519.4	42843.9	43470.1	42217.8
	9.92933	44921.9	48526.6	41317.2	48836.6	54327.5	43345.7	51011.3	52015.4	50007.1	54782.6	55913	53652.1				9.92933	48377.7	50215.9	46539.6	41495.3	42210	40780.5	52040.9	53150.4	50931.3	43502.1	44166.1	42838.1
	9.96466	44430.5	46841.8	42019.3	48355.2	52443.4	44267.1	51189.9	52155.9	50223.9	55073.1	56170.1	53976.1				9.96466	47518.6	49399.7	45637.5	40330.3	41078.2	39582.4	52424.3	53519.4	51329.2	43975.7	44647	43304.5
	10	43905.4	45423.6	42387.1	47836.2	50712.5	44959.8	51265.4	52259.1	50271.6	55283.6	56307.9	54259.3				10	46585	48387.5	44782.4	39137.2	39785.1	38489.2	52641.8	53696.7	51586.9	44261.9	44887.8	43636.1
	10.0353	43477.7	44461.4	42493.9	47340.8	49259.7	45422	51236.3	52271.4	50201.2	55298.7	56459.4	54138				10.0353	45894.2	47738.9	44049.4	38323.4	38944.2	37702.5	52800.6	53830.5	51770.7	44322.9	44961.2	43684.5
	10.0707	43085.8	44114.7	42056.9	46903.4	48267.2	45539.5	51055.4	52042.4	50068.5	55082.4	56176	53988.8				10.0707	45390.2	47256.2	43524.3	37944.7	38551.2	37338.3	52763.7	53919.1	51608.4	44095.5	44782.8	43408.1
	10.106	42688.5	43789.6	41587.4	46479.3	47743.5	45215	50644.1	51519.7	49768.5	54682.3	55783.8	53580.8				10.106	45118.4	46957.9	43278.8	37852.1	38508.2	37196	52503.7	53646.6	51360.7	43582.6	44338.4	42826.9
	10.1413	42231.3	43195.3	41267.4	46081.9	47501.9	44661.8	50044	50975	49113	54019.2	55129.1	52909.2				10.1413	45050.2	46914.2	43186.2	38010.1	38678.5	37341.7	52057.5	53225.1	50889.9	42813.6	43549	42078.2
	10.1767	41824.6	42807.6	40841.6	45708.5	47677.5	43739.5	49282.2	50253	48311.4	53183.6	54169.7	52197.4				10.1767	45150.8	47035.4	43266.3	38396.2	39106	37686.5	51360.5	52451.9	50269.1	41779.8	42406.8	41152.8
	10.212	41453.4	42954.1	39952.7	45433	48367.5	42498.5	48377.6	49346.7	47408.5	52210.2	53292.2	51128.2				10.212	45531.5	47459	43604	39074.8	39788.5	38361.1	50549.4	51646	49452.7	40747.2	41364.1	40130.2
	10.2474	41260.6	43808.1	38713.1	45185.7	49539.8	40831.5	47412.1	48282	46542.2	51183.8	52253.4	50114.2				10.2474	46094.9	48002	44187.7	39779.7	40474.7	39084.8	49721.9	50812.6	48631.1	39876.2	40461.9	39290.6
	10.2827	41055.9	44628.9	37482.9	45010.4	50627.5	39393.4	46536.6	47415.5	45657.8	50212.7	51216.4	49209				10.2827	46644.3	48513.9	44774.7	40242.4	40931.2	39553.6	48981.4	50144.1	47818.6	39226.5	39813.7	38639.4
	10.318	40807.8	45256.9	36358.7	44839.3	51572.4	38106.1	45703.4	46525	44881.7	49330.2	50303.2	48357.1				10.318	47050	48907.3	45192.8	40361.1	41107.5	39614.8	48331.1	49441.8	47220.4	38782.4	39388.5	38176.2
	10.3534	40571.8	45755.9	35387.6	44629.8	52227.2	37032.3	44994.7	45702.4	44287.1	48600.8	49520.6	47681				10.3534	47213.4	49082.5	45344.2	40160.5	40855.4	39465.5	47883.5	48924.9	46842	38599	39189.1	38008.8
	10.3887	40292.7	45932.3	34653	44425.8	52515.2	36336.4	44477.2	45249.9	43704.5	48061.6	48899	47224.2				10.3887	47188.8	49038.8	45338.8	39704.5	40328.9	39080	47562.5	48690.2	46434.9	38703.5	39280.3	38126.7
	10.424	40070.7	45943.2	34198.2	44153.8	52297.3	36010.3	44138.5	44898.3	43378.8	47776.4	48640.4	46912.3				10.424	46915.1	48699.3	45131	38977.9	39598.2	38357.6	47509.8	48641.4	46378.2	39115.4	39706.3	38524.5
	10.4594	39872.9	45572	34173.8	43949.8	51802.2	36097.4	44037.1	44835.9	43238.3	47768.4	48582	46954.7				10.4594	46437.3	48198.3	44676.4	38017.7	38645.8	37389.6	47719.9	48887.9	46551.9	39741	40330.9	39151
	10.4947	39776.2	44895.2	34657.3	43722.2	50733.2	36711.1	44172.5	45010.2	43334.9	47963	48781.2	47144.8				10.4947	45776.3	47557.9	43994.8	37025.9	37648.6	36403.2	48171.6	49342.3	47000.9	40321.6	41007	39636.2
	10.53	39649.5	44051.7	35247.3	43488.4	49409.2	37567.6	44415.4	45288.6	43542.2	48258.3	49139.3	47377.3				10.53	44906.6	46746.5	43066.7	36220.9	36811.2	35630.5	48695.3	49916.5	47474.1	40816.2	41473.4	40159.1
	10.5654	39463.3	42938.2	35988.4	43280.5	48102.9	38458.2	44723	45623.2	43822.8	48667.8	49615.5	47720.1				10.5654	43981	45750.5	42211.4	35797.7	36421.1	35174.3	49262.6	50424.9	48100.2	41031.3	41658.1	40404.5
	10.6007	39360.4	42223.9	36496.9	43115.1	47072.4	39157.8	44963.8	45862.7	44064.9	49009	50019.5	47998.5				10.6007	43209.7	44955.4	41464.1	35669.8	36262.6	35077	49791.6	51007.9	48575.3	41085.4	41698.4	40472.4
	10.636	39282.3	41776.2	36788.4	43044.6	46368.9	39720.3	45161.7	46057.8	44265.6	49282.9	50218	48347.8				10.636	42635.9	44393.9	40878	35799.3	36455.2	35143.5	50143.6	51371.3	48916	40906.5	41537	40276
	10.6714	39271.8	41551.5	36992.1	42969.6	46064.5	39874.6	45270.3	46194.6	44345.9	49395.6	50295.3	48495.9				10.6714	42271	44000.5	40541.5	36099.9	36774.4	35425.5	50367.7	51657.9	49077.4	40514	41133	39895
	10.7067	39298.8	41636.2	36961.5	42973.8	46009.7	39937.8	45231.1	46148.1	44314	49360.9	50289.1	48432.7				10.7067	42089.2	43809.5	40368.9	36605.3	37266.4	35944.2	50431.9	51732	49131.8	39834.1	40547.7	39120.6
	10.7421	39314.5	41808.9	36820.1	42984.4	46298.8	39670	45124.4	45973.8	44275	49203.2	50151.3	48255.1				10.7421	42066.6	43736.3	40396.9	37208.4	37916.1	36500.7	50364.1	51668	49060.3	39004.8	39686.6	38323
	10.7774	39359.5	42369.7	36349.3	43031.5	46980.7	39082.4	44851.3	45734.6	43968	48842.9	49842.4	47843.4				10.7774	42229.2	43857	40601.4	37630.8	38318.1	36943.5	50066.1	51401.6	48730.5	38156.3	38811.6	37501
	10.8127	39420	43182.3	35657.8	43034.4	47856.3	38212.5	44441.5	45365.1	43518	48354.3	49348	47360.7				10.8127	42567.8	44184.1	40951.6	37842	38508.8	37175.2	49614.9	50855.7	48374.2	37401.8	38028.9	36774.8
	10.8481	39354.8	43929.8	34779.7	43011.1	48750.3	37271.8	43901.9	44774.7	43029.1	47747.6	48739.3	46755.9				10.8481	42876.4	44473.9	41278.9	37738.3	38350.4	37126.1	49050.7	50278.9	47822.6	36795.7	37375.4	36215.9
	10.8834	39253.1	44505.4	34000.7	42898.5	49524.8	36272.1	43421.8	44238.5	42605	47117	48088.5	46145.4				10.8834	43034.6	44576.9	41492.3	37315.1	37951.6	36678.6	48377.4	49625.3	47129.4	36408.3	37005.4	35811.2
	10.9187	39058.4	44842	33274.7	42683.1	49919.2	35447	42876.4	43666.4	42086.5	46477.1	47352.5	45601.8				10.9187	43096.4	44545.7	41647	36705.9	37279.7	36132.2	47730.1	48970.2	46490.1	36232.2	36825.6	35638.8
	10.9541	38838.7	44757.8	32919.6	42398.2	50020.1	34776.3	42482.8	43333.4	41632.2	45934.7	46839.8	45029.5				10.9541	42904.8	44322.1	41487.4	35948	36539.6	35356.4	47171.5	48435.6	45907.5	36231	36810.7	35651.2
	10.9894	38529.4	44456.6	32602.3	42043.8	49741.9	34345.6	42120.5	42939.1	41301.9	45512.2	46348.5	44675.8				10.9894	42522.2	43940.3	41104.1	35078.1	35696.6	34459.6	46724.1	47997.3	45450.9	36541	37144.7	35937.3
	11.0247	38222.6	43842	32603.2	41678	49101.9	34254.2	41935.3	42660.1	41210.5	45238.6	46124.7	44352.6				11.0247	41978.4	43366.4	40590.3	34361.7	34941.3	33782.1	46387.1	47654.3	45119.9	37021.1	37641.5	36400.8
	11.0601	37869.5	42942	32797	41283.9	48102.1	34465.7	41826.2	42646.1	41006.3	45145.8	45965.6	44325.9				11.0601	41289.9	42712.4	39867.4	33925.5	34527.2	33323.9	46226.2	47389.6	45062.9	37563	38176.6	36949.4
	11.0954	37568.5	41883.5	33253.4	40907.4	46891.4	34923.4	41924.2	42702.3	41146.2	45218.9	46119.3	44318.5				11.0954	40530	41879	39181	33784.1	34363.5	33204.8	46215.5	47394.2	45036.7	37985.7	38587.7	37383.8
	11.1307	37338.3	40682.5	33994.1	40631	45549.4	35712.5	42210.7	43040.4	41381	45521.2	46437.7	44604.8				11.1307	39725.6	41033.8	38417.4	33866.7	34519.8	33213.7	46439.7	47587	45292.4	38230	38921.8	37538.2
	11.1661	37174.9	39575.1	34774.7	40475.2	44318	36632.4	42542.3	43361.2	41723.5	45908.2	46810.7	45005.6				11.1661	39065.8	40362.4	37769.2	34083.9	34723.7	33444.1	46793.6	47937.1	45650.1	38267.4	38936.9	37597.9
	11.2014	37133.3	38830.4	35436.2	40418.9	43376.5	37461.3	42944.3	43793.8	42094.9	46336	47304.4	45367.5				11.2014	38625.6	39871.9	37379.2	34445.2	35121.9	33768.5	47161.4	48297.8	46025.1	38139	38787.6	37490.4
	11.2368	37121.7	38312	35931.5	40408.7	42805.6	38011.8	43249.6	44143.9	42355.3	46700.8	47668.4	45733.2				11.2368	38363.3	39617.3	37109.3	34943.2	35617.7	34268.7	47506.6	48653.5	46359.7	37811.4	38418.3	37204.5
	11.2721	37140.4	38085.1	36195.8	40464.3	42454.5	38474.1	43490.2	44360	42620.4	47028.5	47970	46087				11.2721	38260.4	39510.8	37010	35359.1	36020.1	34698.1	47716.1	48802.7	46629.6	37287.5	37887.2	36687.7
	11.3074	37127.2	37932.3	36322.1	40560.7	42407.7	38713.8	43627.8	44448.3	42807.2	47170.4	48136.9	46203.9				11.3074	38323.4	39598.5	37048.3	35629.5	36291.7	34967.3	47802.7	48905.9	46699.4	36622	37218.7	36025.3
	11.3428	37172.3	38068	36276.7	40646.6	42677.6	38615.6	43606.2	44493.8	42718.6	47168.5	48194.4	46142.6				11.3428	38548.9	39793.2	37304.6	35544.9	36207.5	34882.3	47771.8	48858.2	46685.4	35878.1	36441.8	35314.5
	11.3781	37188	38190.4	36185.7	40785	43232.8	38337.2	43472.4	44314	42630.9	47061.1	48083.8	46038.3				11.3781	38973.3	40238	37708.6	35203.8	35802.9	34604.8	47597.6	48680	46515.1	35263.6	35865.3	34661.9
	11.4134	37191.1	38510.4	35871.9	40795.7	43747.5	37843.9	43255	44136.8	42373.2	46721.2	47714.1	45728.3				11.4134	39337.2	40617.4	38057	34722.3	35291.1	34153.6	47257.3	48398.7	46116	34766.8	35295.6	34238
	11.4488	37062	38796	35328.1	40704.4	44198.5	37210.2	42895.4	43760.3	42030.4	46296.9	47282	45311.7				11.4488	39624.9	40855.9	38393.9	34064.8	34652.9	33476.8	46812.8	47867.3	45758.4	34390.8	34934.8	33846.7
	11.4841	36901.9	38960.2	34843.6	40463.4	44538.5	36388.2	42417.2	43243.7	41590.6	45800.7	46830.7	44770.7				11.4841	39738.2	41024.1	38452.3	33299.2	33865.8	32732.6	46215.7	47243.9	45187.5	34184.5	34751.2	33617.8
	11.5194	36597.2	39048.7	34145.7	40177.3	44702	35652.6	41852.4	42575.5	41129.2	45142	46163.8	44120.2				11.5194	39690	40944.7	38435.4	32663	33230.8	32095.2	45591.5	46590.5	44592.5	34166.4	34716	33616.8
	11.5548	36264.1	39012.3	33515.9	39755.6	44569.7	34941.5	41289.4	42034.5	40544.3	44537.5	45486.8	43588.2				11.5548	39461.2	40768.5	38153.9	32321.6	32890.4	31752.8	44897.1	45841.9	43952.2	34317.5	34877.6	33757.5
	11.5901	35904.2	38793.3	33015.1	39312.2	44282.7	34341.7	40739.1	41484.3	39993.9	43903.9	44880.9	42927				11.5901	39143.6	40498.3	37788.9	32156.9	32711.3	31602.5	44269.4	45231.7	43307.2	34715.2	35310	34120.3
	11.6254	35502.5	38448.2	32556.9	38843.9	43774.6	33913.1	40249.8	40949	39550.5	43386	44361.6	42410.5				11.6254	38669.5	39960.9	37378.2	32205.4	32775.8	31635	43740.4	44764	42716.7	35151.2	35753.7	34548.7
	11.6608	35135.9	38043.5	32228.2	38361.9	43125.8	33598	39842.1	40567.6	39116.6	42928.2	43862.6	41993.9				11.6608	38155.1	39476.7	36833.5	32352	32956.9	31747.1	43301	44292	42310	35551	36195.3	34906.7
	11.6961	34826.2	37739.9	31912.5	38017.6	42603.9	33431.3	39512.4	40232.7	38792.1	42613.5	43473.1	41753.9				11.6961	37678.2	38987.6	36368.7	32600.7	33210.6	31990.8	42974.6	43958	41991.2	35809.2	36409.3	35209
	11.7315	34592.7	37443.6	31741.8	37752.3	42115.5	33389.1	39305.6	39992.8	38618.4	42427.1	43357.6	41496.6				11.7315	37339.6	38706.1	35973.2	32996.6	33599.3	32394	42749.1	43757.7	41740.5	35863.2	36479.6	35246.8
	11.7668	34533.6	37241.5	31825.7	37645	41781.5	33508.4	39233.6	39945.4	38521.9	42419.7	43363.3	41476.1				11.7668	37133.1	38485.5	35780.6	33400.4	34031.7	32769.1	42770.5	43752	41789.1	35745	36399.2	35090.8
	11.8021	34557.5	37203	31912	37684.7	41584.2	33785.2	39298.9	40052.9	38545	42555.5	43495.9	41615				11.8021	37060.6	38466.1	35655.1	33628.5	34264.1	32992.9	42936.3	43875	41997.7	35459.1	36090.5	34827.8
	11.8375	34634.8	37267.8	32001.7	37750.7	41471.4	34030.1	39420.7	40151.2	38690.1	42774.7	43762.5	41786.9				11.8375	37088.5	38474.7	35702.4	33647.3	34260.7	33033.8	43155.5	44105.2	42205.8	35037.1	35630.5	34443.7
	11.8728	34727.9	37367.5	32088.4	37948.5	41688.8	34208.3	39536.3	40246.7	38825.9	42944	43883.2	42004.8				11.8728	37203.8	38584.2	35823.4	33410.3	33945.2	32875.4	43337.7	44317.6	42357.7	34484	35089.2	33878.8
	11.9081	34860.1	37666.3	32053.9	38122.6	41996.8	34248.5	39585.8	40366.9	38804.6	43151.3	44180.9	42121.7				11.9081	37476.7	38911.2	36042.3	32929.6	33455.2	32404.1	43480.5	44471.8	42489.2	33953.9	34562.5	33345.3
	11.9435	35030.5	38201.1	31859.9	38327.4	42540.5	34114.3	39586.7	40344.4	38829	43189.3	44247.6	42131.1				11.9435	37871.3	39335.4	36407.2	32410.5	32914.3	31906.7	43511.6	44541.4	42481.7	33444.5	34013.6	32875.4
	11.9788	35091.6	38631.6	31551.5	38451.5	43037.2	33865.9	39487.8	40307.2	38668.4	43128.2	44133.8	42122.6				11.9788	38219.2	39660.9	36777.4	31802.8	32340.9	31264.7	43408.6	44378.8	42438.3	33012.9	33572.4	32453.3
	12.0141	35084.1	38987.9	31180.3	38479.1	43396.1	33562.1	39254.6	40056.3	38452.9	42964.7	44007.7	41921.7				12.0141	38446.2	39932.7	36959.6	31193.3	31721.5	30665.1	43207.1	44135.4	42278.9	32668.8	33216	32121.6
	12.0495	35014.7	39119.7	30909.7	38405.2	43598	33212.5	39089.8	39903.1	38276.4	42737.3	43737.9	41736.7				12.0495	38552.7	40001.5	37103.8	30931.3	31470.6	30391.9	42946.3	43916.7	41976	32469.1	33004.9	31933.4
	12.0848	34816.4	39029.4	30603.4	38198.7	43538.7	32858.6	38799.7	39595.5	38003.9	42449.8	43451.9	41447.6				12.0848	38494.7	39954.8	37034.7	30817.6	31350.7	30284.5	42554.7	43504.2	41605.2	32389.4	32919.7	31859.2
	12.1201	34512.5	38741.9	30283.1	37841.5	43186.2	32496.7	38406.7	39197.9	37615.4	42011.7	43043.5	40979.9				12.1201	38227.6	39707.1	36748	30775	31306.8	30243.1	42050.7	42993	41108.5	32459.8	33028.3	31891.3
	12.1555	34159.2	38337	29981.4	37440.1	42777.1	32103.1	38002.4	38756.3	37248.5	41532.6	42512.9	40552.2				12.1555	37890.7	39363.1	36418.2	30879.6	31440.7	30318.5	41486.3	42485.1	40487.5	32754.2	33335.6	32172.9
	12.1908	33782.5	37759.5	29805.6	37004.1	42154.4	31853.7	37642	38346.4	36937.7	41092.5	42020.4	40164.6				12.1908	37481.7	38958.9	36004.5	31072.9	31654.7	30491.1	40946.9	41843.5	40050.2	33150.7	33755.5	32546
	12.2262	33396.2	37193.4	29599.1	36532.9	41543.5	31522.3	37286	37998.1	36574	40668	41620.3	39715.7				12.2262	36988.1	38492.5	35483.7	31335	31953.9	30716	40420.5	41348.2	39492.9	33503	34085.2	32920.7
	12.2615	33056.3	36690.4	29422.2	36134.5	40964	31305.1	36979.5	37667.2	36291.8	40288.6	41249.8	39327.3				12.2615	36578	38030.5	35125.6	31722.9	32301.5	31144.3	39907.7	40862.2	38953.1	33710.7	34321.7	33099.7
	12.2968	32778.5	36282.8	29274.2	35814.8	40533.8	31095.9	36705.5	37400.1	36011	39960.5	40932.5	38988.6				12.2968	36315.3	37837.4	34793.1	31962.1	32575	31349.2	39472.8	40416.2	38529.4	33783.9	34411.1	33156.6
	12.3322	32587.9	35988.3	29187.5	35611.3	40229	30993.6	36542	37283.9	35800.1	39745.7	40702.2	38789.3				12.3322	36102.3	37565.9	34638.8	32018.7	32584.8	31452.7	39135.9	40100.2	38171.7	33713.3	34280.9	33145.8
	12.3675	32457.9	35737.8	29178.1	35501.4	40010.4	30992.4	36461.8	37170.2	35753.4	39681.6	40595.2	38768.1				12.3675	35964	37418.5	34509.4	31826.7	32423.4	31230	38931.4	39892.7	37970.1	33467.5	34046.2	32888.8
	12.4028	32409.5	35528.9	29290.1	35463.4	39876	31050.8	36504	37238.3	35769.6	39734.1	40653.1	38815.1				12.4028	35913.7	37343.4	34484	31470.3	32030.3	30910.4	38881.3	39916.6	37846.1	33150.6	33700.5	32600.6
	12.4382	32483.5	35364.1	29603	35573.8	39746.1	31401.6	36715.9	37472.9	35959	39957	40840.2	39073.8				12.4382	35927.1	37313.2	34541	30968.2	31462.1	30474.3	39023.9	40013.4	38034.4	32729.1	33266	32192.2
	12.4735	32610.2	35248.1	29972.3	35760.6	39789.7	31731.5	36966.6	37751.2	36182	40271.4	41208.7	39334.2				12.4735	36049.1	37458.4	34639.8	30458.3	30940.6	29976	39308.5	40281.8	38335.3	32291.2	32808	31774.5
	12.5088	32813.7	35347.8	30279.6	36011	39989.8	32032.1	37280.4	38015.2	36545.7	40585.6	41518.4	39652.9				12.5088	36314.2	37678.9	34949.5	29978.3	30452.3	29504.3	39553	40565.8	38540.1	31904.3	32436.6	31372
	12.5442	32978	35449.2	30506.8	36231.7	40177.7	32285.7	37495.7	38296.3	36695.1	40879.8	41851.1	39908.5				12.5442	36531.9	37917.7	35146	29717.6	30237.7	29197.6	39764.3	40751.2	38777.3	31582.9	32126.5	31039.2
	12.5795	33044.8	35424	30665.5	36368.4	40270.6	32466.2	37640.1	38426.9	36853.4	41061.7	42011.8	40111.6				12.5795	36621.2	37975.4	35266.9	29636	30188	29083.9	39903.5	40913.5	38893.5	31312.4	31821.7	30803.1
	12.6148	33047.2	35339.9	30754.5	36394.8	40167.9	32621.7	37726.5	38538.7	36914.2	41138	42023.2	40252.7				12.6148	36561.8	37884	35239.6	29638.6	30179.8	29097.4	39984.8	40942.1	39027.4	31090	31614.3	30565.7
	12.6502	32948.3	35073	30823.6	36300.1	39893.7	32706.5	37701.1	38481	36921.3	41149.9	42092.8	40207				12.6502	36397.7	37752.2	35043.1	29683.9	30272	29095.9	39963.6	40921.7	39005.5	30981.9	31551.1	30412.8
	12.6855	32795.2	34729.4	30860.9	36136.3	39520.4	32752.2	37645.7	38383.1	36908.4	41021.9	41982.4	40061.4				12.6855	36067.7	37408.7	34726.7	29786.8	30379.4	29194.2	39829.4	40799.3	38859.5	30967.1	31498.6	30435.6
	12.7209	32592.4	34364.6	30820.2	35873.9	39088.2	32659.6	37518.7	38237	36800.5	40860.5	41831.8	39889.2				12.7209	35654.1	36959.3	34348.9	29974.3	30584.6	29364	39671.1	40660.1	38682.2	31159.8	31713.7	30605.9
	12.7562	32362.4	34015.3	30709.5	35607.4	38691.2	32523.6	37323.4	38016.1	36630.8	40636.6	41603.5	39669.8				12.7562	35219.7	36504	33935.4	30271.2	30879.2	29663.1	39436.6	40414.9	38458.4	31492.5	32052.8	30932.2
	12.7915	32161.5	33776.4	30546.6	35313.2	38267.9	32358.5	37108.5	37778.3	36438.7	40327.8	41207.1	39448.6				12.7915	34749.5	36034	33464.9	30535.3	31149.1	29921.5	39176.1	40207.5	38144.6	31819.9	32371.9	31267.9
	12.8269	31973.7	33673.5	30273.9	35069.1	38089.4	32048.9	36862	37544.8	36179.3	39990.9	40859.1	39122.6				12.8269	34430.9	35686.8	33175	30625.6	31211.8	30039.3	38870.9	39839.8	37901.9	32038.4	32599.9	31476.8
	12.8622	31857	33682.9	30031.1	34849.1	37976	31722.1	36552.6	37224.3	35880.9	39665.7	40550.1	38781.2				12.8622	34178.3	35429.7	32926.9	30502.2	31041.6	29962.8	38580.7	39527.3	37634	32062.6	32601.5	31523.8
	12.8975	31738.3	33849.9	29626.7	34691.4	38050.6	31332.1	36297.2	36933.3	35661.1	39341.9	40204.2	38479.6				12.8975	33969.4	35156.5	32782.3	30193	30753.7	29632.3	38315.2	39255.9	37374.6	32015.5	32622.3	31408.7
	12.9329	31646.3	33969.7	29322.8	34549	38079.7	31018.3	36045.3	36719.7	35370.8	39042.9	39895.2	38190.6				12.9329	33788	34972.4	32603.6	29759.3	30280.8	29237.8	38085.3	39110.6	37060	31814.8	32354.4	31275.2
	12.9682	31555.9	34116.6	28995.2	34411.6	38276.8	30546.3	35796.1	36488.3	35103.9	38792.7	39669.1	37916.3				12.9682	33646.2	34791.2	32501.1	29330.1	29824	28836.2	37869.6	38805.3	36934	31563.9	32142.5	30985.3
	13.0035	31520.4	34312.1	28728.6	34400.2	38581.6	30218.9	35632.5	36325.3	34939.8	38623.6	39445.4	37801.9				13.0035	33581.6	34706.5	32456.8	28916.5	29393.4	28439.6	37770.5	38781.6	36759.3	31237.4	31784.6	30690.2
	13.0389	31573.7	34582.4	28565	34437.6	38832.2	30043	35537.7	36223.1	34852.3	38555.6	39431.4	37679.9				13.0389	33655.9	34779.9	32532	28709.8	29183.1	28236.6	37762.1	38741.2	36783.1	30946.1	31437.7	30454.5
	13.0742	31691	34943.1	28438.9	34618.2	39246.3	29990.2	35559.2	36251.3	34867	38585.4	39442.9	37727.9				13.0742	33852.5	34991	32713.9	28675	29209.7	28140.3	37906.8	38893	36920.7	30675.7	31187.4	30164
	13.1095	31890	35242.2	28537.8	34818	39496.2	30139.7	35718.2	36402.8	35033.7	38771.5	39647.5	37895.5				13.1095	34002.8	35104.2	32901.5	28699.1	29263.6	28134.5	38222.5	39186.5	37258.6	30471.1	30948.4	29993.9
	13.1449	32018.3	35296.4	28740.2	34972.1	39620	30324.3	35865.5	36578.3	35152.7	38964.2	39858.3	38070.1				13.1449	34129.8	35245.7	33013.9	28755	29321.4	28188.7	38557.6	39503.7	37611.6	30248.1	30754.5	29741.8
	13.1802	32047	35262.6	28831.4	35042.6	39527.7	30557.5	35984.9	36636.2	35333.6	39092.5	40027.5	38157.6				13.1802	34084	35168.4	32999.7	28781.9	29380	28183.8	38827.3	39764.8	37889.8	30031.7	30553.3	29510.1
	13.2156	31996.3	35015.9	28976.7	34998.6	39270.3	30726.9	36018.6	36756.7	35280.6	39193.7	40127.4	38260				13.2156	33919.6	35018.2	32821	28873.7	29494.4	28253	39039.1	40000.5	38077.8	29867	30334.9	29399.1
	13.2509	31822.1	34598.1	29046.1	34841	38757.7	30924.4	35976.7	36699.7	35253.7	39200	40192.6	38207.5				13.2509	33670.2	34742.8	32597.5	29108.6	29732.4	28484.7	39150.9	40171.5	38130.3	29801	30298.3	29303.7
	13.2862	31596.5	34153.5	29039.4	34644.7	38384.7	30904.7	35863	36586.9	35139.2	39117.4	40148.2	38086.7				13.2862	33356.7	34423	32290.3	29371.9	29998.4	28745.4	39167.5	40204.3	38130.6	29882.4	30403	29361.9
	13.3216	31371.8	33791.2	28952.4	34401.5	38004	30799	35703.9	36383.5	35024.3	38982.5	40030.8	37934.1				13.3216	33116.3	34190.4	32042.2	29479.3	30053.5	28905.1	39114.5	40086.8	38142.3	30176.3	30717.4	29635.1
	13.3569	31134.9	33543.2	28726.7	34136	37580.7	30691.3	35463.6	36166.9	34760.3	38778.2	39775.1	37781.2				13.3569	32909.5	33978.9	31840.2	29437.3	30025.5	28849.1	39026.7	40064.9	37988.6	30462	30991.5	29932.6
	13.3922	30956.5	33468	28444.9	33963.6	37412.8	30514.3	35222.2	35928.1	34516.2	38538	39467.5	37608.4				13.3922	32834.2	33886.4	31782.1	29161.4	29722.3	28600.4	38857.8	39872.4	37843.2	30687.1	31238.2	30136
	13.4276	30786.7	33370.3	28203	33769.7	37291.6	30247.8	34965	35627	34303.1	38257.6	39221.2	37294				13.4276	32794.3	33904.2	31684.5	28772.7	29319.4	28225.9	38717	39727.5	37706.5	30768.7	31333.5	30203.9
	13.4629	30618.2	33304.9	27931.5	33599.9	37202.1	29997.7	34744	35396.7	34091.3	37995.7	39009	36982.5				13.4629	32764	33865.8	31662.3	28326.4	28833.7	27819.1	38561.3	39500.3	37622.3	30700.3	31233.6	30167
	13.4982	30461.9	33246	27677.8	33416.5	37179.9	29653.1	34499.6	35162.7	33836.5	37730.4	38665.3	36795.5				13.4982	32709	33828.8	31589.3	27979.8	28462.9	27496.7	38347.4	39306.8	37388	30524.1	31094.5	29953.7
	13.5336	30285.3	33080.7	27489.8	33250.8	37177.6	29324	34255.3	34870.1	33640.5	37434.3	38325.5	36543.1				13.5336	32695.2	33836.9	31553.4	27849.3	28337.7	27361	38115.8	39091.4	37140.1	30252.5	30787.4	29717.5
	13.5689	30134.6	33123.7	27145.6	33116.9	37255.6	28978.2	33969.7	34568.6	33370.7	37155.9	37991.5	36320.3				13.5689	32724.1	33908.2	31539.9	27921.4	28390.6	27452.2	37867.3	38838.2	36896.4	30046.1	30587	29505.2
	13.6042	30013.4	33184.9	26841.9	33002.8	37434	28571.6	33728.9	34343.9	33113.8	36875.1	37706.2	36044				13.6042	32845.2	34012.7	31677.7	27995.2	28539.2	27451.3	37593.1	38549.5	36636.6	29848.2	30398.5	29297.8
	13.6396	29988.9	33478.9	26498.9	33010.3	37766	28254.5	33561.8	34211.4	32912.3	36658.4	37481	35835.8				13.6396	33159.2	34364.3	31954.2	28029.2	28600.3	27458	37388.4	38329.2	36447.6	29722.5	30236.8	29208.3
	13.6749	29992.3	33654.1	26330.5	33040.4	38066.5	28014.2	33461.6	34118.7	32804.6	36547.9	37346	35749.8				13.6749	33407.7	34644.5	32170.8	28033	28616.1	27449.9	37241.8	38210.7	36272.9	29627.2	30106.9	29147.5
	13.7103	29992.3	33601.8	26382.7	33039.3	38063	28015.7	33457.7	34074.2	32841.3	36575.8	37378.1	35773.5				13.7103	33534.6	34782.1	32287.1	28011.6	28620.3	27402.9	37208.1	38184.7	36231.6	29478.8	29965.1	28992.5
	13.7456	30057.1	33399.5	26714.8	33117.9	37887.7	28348	33656.5	34264.5	33048.5	36773.4	37619.9	35927				13.7456	33539.3	34819.8	32258.8	28128.4	28751	27505.8	37423.8	38389.3	36458.3	29289.7	29748.5	28830.9
	13.7809	30055.2	32894.3	27216.1	33140.2	37453.7	28826.8	33905.2	34541.2	33269.1	37007.9	37835.1	36180.7				13.7809	33413.6	34658.4	32168.8	28406.5	29019.1	27793.8	37645.5	38592.8	36698.2	29089.3	29566.5	28612.2
	13.8163	30015.4	32352.3	27678.5	33091.3	36862.1	29320.4	34132	34746.3	33517.7	37270.2	38187	36353.4				13.8163	33165.2	34466.3	31864.1	28578.6	29179.3	27977.9	37874.5	38847.9	36901	28911.4	29372.1	28450.6
	13.8516	29954.7	31848.4	28061	33012.3	36319.3	29705.2	34312	34963.7	33660.4	37449.5	38329.1	36569.9				13.8516	32902.1	34211.6	31592.5	28575.1	29140	28010.1	38028.2	38943.5	37112.9	28925.5	29385.8	28465.2
	13.8869	29908.2	31562.6	28253.7	32994.9	36036.6	29953.1	34397.5	35050.5	33744.5	37556.8	38437.1	36676.5				13.8869	32675	33997.1	31352.9	28375.2	28922	27828.3	38065.2	38978.3	37152	29145.4	29664.7	28626.2
	13.9223	29900.6	31504.7	28296.5	32960.1	35892.4	30027.9	34395.1	35051.7	33738.5	37583.5	38500.1	36667				13.9223	32619.2	33924.5	31313.9	27996.9	28508.9	27484.9	38030.6	39022.9	37038.3	29448.2	29928.5	28967.9
	13.9576	29909.9	31682.5	28137.4	32960.3	35939.8	29980.8	34359.6	35023.6	33695.5	37579.5	38477.4	36681.7				13.9576	32650.8	33958.4	31343.2	27577	28083	27070.9	37913.1	38880.2	36945.9	29678.7	30177.1	29180.4
	13.9929	29898.6	31868.5	27928.8	32929.7	36039.9	29819.4	34280.6	34970.4	33590.8	37497.8	38409.4	36586.3				13.9929	32661.4	33961.4	31361.4	27275.1	27711.5	26838.8	37796.2	38747.7	36844.6	29773.3	30284.6	29261.9
	14.0283	29917.7	32004	27831.4	32885.6	36066.4	29704.8	34191.1	34823.1	33559.2	37419.1	38307.5	36530.7				14.0283	32608	33910.8	31305.2	27197.4	27720.2	26674.7	37656.1	38579.1	36733.1	29727.8	30233.1	29222.6
	14.0636	29907.9	32053.3	27762.5	32860.1	36053.1	29667.2	34130.6	34755.1	33506.1	37394.1	38220.4	36567.8				14.0636	32505.9	33781.4	31230.4	27374	27903.1	26844.8	37577	38581.7	36572.3	29578.6	30085.6	29071.6
	14.0989	29870.1	32030	27710.1	32826.5	36034.5	29618.4	34109.5	34800.7	33418.4	37317.8	38213.7	36421.8				14.0989	32361.8	33650.8	31072.7	27527.5	28094.4	26960.6	37526.1	38473.6	36578.6	29343.1	29872	28814.3
	14.1343	29847.4	32073.8	27621	32788.8	36050.8	29526.9	34037	34663.6	33410.5	37198	38073.5	36322.5				14.1343	32249.9	33501	30998.8	27577	28140	27013.9	37412.1	38382.1	36442.2	29142.7	29679.5	28605.8
	14.1696	29848.3	32257.8	27438.8	32793.8	36344.1	29243.5	33926.9	34580.5	33273.4	37065.1	37941.2	36188.9				14.1696	32312.6	33558	31067.2	27555.4	28148.8	26962	37231	38144.8	36317.1	29069.9	29582.2	28557.7
	14.205	29904	32745.9	27062.1	32806.1	36768	28844.2	33733.3	34392.1	33074.5	36847.1	37678.7	36015.5				14.205	32577.1	33825.2	31328.9	27455.5	28081.8	26829.2	36963.9	37927.8	36000	29107.7	29620.4	28595
	14.2403	29908.5	33196.4	26620.5	32796.1	37249.4	28342.7	33480.3	34168.7	32791.9	36607.6	37431.3	35783.9				14.2403	32772.8	34021	31524.5	27454.8	28078.8	26830.7	36681.9	37633.4	35730.5	29145.1	29653.4	28636.9
	14.2756	29834.8	33496.2	26173.5	32718.6	37497.1	27940	33226.6	33922.7	32530.5	36328.2	37108.9	35547.5				14.2756	32878	34115	31640.9	27696.3	28340	27052.7	36365.7	37372.8	35358.6	29066.5	29559.5	28573.5
	14.311	29716.8	33481.3	25952.3	32591.2	37508.3	27674.1	33070	33763	32377.1	36166.6	36976.1	35357.1				14.311	32820	34025.4	31614.5	27942.8	28575	27310.6	36106.8	37114.4	35099.2	28906.2	29415.4	28397
	14.3463	29573.2	33223.6	25922.7	32470.2	37323.9	27616.5	32963.9	33655.6	32272.2	36070.9	36882.8	35258.9				14.3463	32600.6	33797.7	31403.5	28022.3	28642.6	27402	35941.5	36964.4	34918.5	28647.3	29133.4	28161.2
	14.3816	29484.3	32751.2	26217.5	32412.7	36883.2	27942.2	33083.5	33770.6	32396.5	36189.7	36959.6	35419.8				14.3816	32328.8	33537	31120.6	27866.3	28468.2	27264.4	35988.8	36969.4	35008.3	28370.4	28844.7	27896.1
	14.417	29513	32226.6	26799.4	32399.4	36359.3	28439.5	33332.8	34050	32615.5	36413.8	37273.1	35554.6				14.417	32043.2	33258.4	30827.9	27512.9	28045.4	26980.5	36217.7	37219.1	35216.3	28250.2	28716.6	27783.7
	14.4523	29547.1	31868.2	27226.1	32451.8	35984.8	28918.8	33579.6	34233.6	32925.6	36640.1	37476.1	35804.2				14.4523	31907.6	33110.8	30704.4	27056.6	27581.9	26531.3	36426.1	37461.5	35390.8	28398.6	28878	27919.2
	14.4876	29682.6	31849.6	27515.7	32578	36006.2	29149.8	33780.9	34447.3	33114.5	36856.1	37748.6	35963.5				14.4876	31989.1	33199	30779.2	26659.2	27147.5	26171	36578.2	37588.5	35568	28743.9	29222.4	28265.4
	14.523	29804.8	32066.6	27543	32696	36207.9	29184.1	33903.4	34539.9	33266.8	36977.7	37861.2	36094.2				14.523	32182	33345.4	31018.6	26681.6	27144.6	26218.6	36628.7	37656.1	35601.3	29059.7	29582.9	28536.5
	14.5583	29851.9	32198.8	27505	32736	36281.2	29190.8	33908	34574.7	33241.2	37002.7	37881.2	36124.3				14.5583	32268.8	33439.2	31098.4	27029.6	27570.6	26488.6	36564.8	37537.9	35591.8	29224.3	29737	28711.6
	14.5936	29812.8	32258.3	27367.3	32675.5	36204.9	29146.2	33823.8	34456.3	33191.3	36940	37858.8	36021.2				14.5936	32223	33407	31038.9	27344	27899.7	26788.2	36436.4	37420.2	35452.6	29199.9	29714.3	28685.4
	14.629	29662.5	32144.4	27180.7	32519.8	36023.2	29016.3	33704.9	34331.3	33078.5	36822.3	37768.2	35876.4				14.629	32025	33160.8	30889.1	27473.2	28001.7	26944.7	36188.4	37184.8	35192	28997.6	29566.1	28429
	14.6643	29506.9	31924	27089.9	32350.2	35807.3	28893.1	33549.2	34172.1	32926.3	36725.4	37651	35799.8				14.6643	31745.8	32933.6	30558	27419.6	28018.5	26820.8	35979.1	36978.9	34979.3	28721.6	29266.9	28176.2
	14.6997	29360.3	31566.8	27153.9	32263.2	35560.9	28965.5	33521.3	34139.9	32902.8	36671.5	37587.8	35755.3				14.6997	31451.8	32664.3	30239.3	27174.6	27731.6	26617.6	35893.5	36864.2	34922.8	28452.8	29018.1	27887.5
	14.735	29376.1	31400.1	27352.1	32292.2	35500	29084.5	33597.7	34195.1	33000.3	36721.7	37625.5	35818				14.735	31367.8	32475.5	30260.2	26969.9	27563.5	26376.3	35959.7	36948.8	34970.5	28456	28932.7	27979.3
	14.7703	29530.4	31678.2	27382.7	32438	35815.6	29060.4	33673.1	34272.4	33073.8	36768.6	37699.2	35838.1				14.7703	31642.3	32789.7	30494.9	27092.5	27669.2	26515.8	36036.6	36963.4	35109.8	28756.9	29321.5	28192.3
	14.8056	29637.5	31998.6	27276.3	32514.3	36168.7	28859.8	33668	34311.2	33024.8	36725.9	37672.2	35779.7				14.8056	31886.3	33037.5	30735.1	27502.5	28125.9	26879.1	36000.4	36937.1	35063.7	28992.1	29556.3	28427.9
	14.841	29656.5	32206.4	27106.7	32471.2	36349.7	28592.8	33553.5	34204.7	32902.3	36546.9	37498.5	35595.4				14.841	32037.4	33157.5	30917.3	27781.7	28360.4	27202.9	35877.5	36810.9	34944.1	29118.6	29682	28555.1
	14.8763	29490.6	32253.4	26727.9	32273.7	36237.4	28310	33281.5	33922.2	32640.8	36241.3	37114.7	35367.8				14.8763	31956.9	33093.6	30820.2	27790.1	28345.5	27234.7	35564.1	36536.1	34592	29037.2	29585.5	28488.9
	14.9117	29105.1	31885.9	26324.2	31950	36009.8	27890.1	32906.7	33542.6	32270.8	35943.1	36790	35096.1				14.9117	31651.3	32801.3	30501.2	27515.1	28019.6	27010.6	35149.4	36076.5	34222.3	28791.1	29303.3	28278.9
	14.947	28666.2	31472.5	25860	31609.3	35654.4	27564.1	32561.7	33113	32010.4	35647.7	36483.1	34812.3				14.947	31194.4	32325.8	30063.1	27016.5	27494.4	26538.6	34716.3	35610.9	33821.6	28432.7	28936.2	27929.1
	14.9823	28133.4	30858.6	25408.2	31209.5	35224	27195	32104.3	32784.8	31423.8	35282.3	36084.5	34480				14.9823	30671.4	31821.6	29521.2	26302.4	26746.9	25857.9	34267	35289.1	33244.8	27918.8	28439.8	27397.7
	15.0177	26304.2	28732.5	23875.9	28944	32596	25292	29772.9	30369.4	29176.3	32478	33262.2	31693.8				15.0177	28687.3	29757.8	27616.8	24514.4	24969.6	24059.2	31817.3	32728.1	30906.4	25968.5	26468.2	25468.8
	15.053	28133.4	30858.6	25408.2	31209.5	35224	27195	32104.3	32784.8	31423.8	35282.3	36084.5	34480				15.053	30671.4	31821.6	29521.2	26302.4	26746.9	25857.9	34267	35289.1	33244.8	27918.8	28439.8	27397.7
	15.0883	28666.2	31472.5	25860	31609.3	35654.4	27564.1	32561.7	33113	32010.4	35647.7	36483.1	34812.3				15.0883	31194.4	32325.8	30063.1	27016.5	27494.4	26538.6	34716.3	35610.9	33821.6	28432.7	28936.2	27929.1
	15.1237	29105.1	31885.9	26324.2	31950	36009.8	27890.1	32906.7	33542.6	32270.8	35943.1	36790	35096.1				15.1237	31651.3	32801.3	30501.2	27515.1	28019.6	27010.6	35149.4	36076.5	34222.3	28791.1	29303.3	28278.9
	15.159	29490.6	32253.4	26727.9	32273.7	36237.4	28310	33281.5	33922.2	32640.8	36241.3	37114.7	35367.8				15.159	31956.9	33093.6	30820.2	27790.1	28345.5	27234.7	35564.1	36536.1	34592	29037.2	29585.5	28488.9
	15.1944	29656.5	32206.4	27106.7	32471.2	36349.7	28592.8	33553.5	34204.7	32902.3	36546.9	37498.5	35595.4				15.1944	32037.4	33157.5	30917.3	27781.7	28360.4	27202.9	35877.5	36810.9	34944.1	29118.6	29682	28555.1
	15.2297	29637.5	31998.6	27276.3	32514.3	36168.7	28859.8	33668	34311.2	33024.8	36725.9	37672.2	35779.7				15.2297	31886.3	33037.5	30735.1	27502.5	28125.9	26879.1	36000.4	36937.1	35063.7	28992.1	29556.3	28427.9
	15.265	29530.4	31678.2	27382.7	32438	35815.6	29060.4	33673.1	34272.4	33073.8	36768.6	37699.2	35838.1				15.265	31642.3	32789.7	30494.9	27092.5	27669.2	26515.8	36036.6	36963.4	35109.8	28756.9	29321.5	28192.3
	15.3003	29376.1	31400.1	27352.1	32292.2	35500	29084.5	33597.7	34195.1	33000.3	36721.7	37625.5	35818				15.3003	31367.8	32475.5	30260.2	26969.9	27563.5	26376.3	35959.7	36948.8	34970.5	28456	28932.7	27979.3
	15.3357	29360.3	31566.8	27153.9	32263.2	35560.9	28965.5	33521.3	34139.9	32902.8	36671.5	37587.8	35755.3				15.3357	31451.8	32664.3	30239.3	27174.6	27731.6	26617.6	35893.5	36864.2	34922.8	28452.8	29018.1	27887.5
	15.371	29506.9	31924	27089.9	32350.2	35807.3	28893.1	33549.2	34172.1	32926.3	36725.4	37651	35799.8				15.371	31745.8	32933.6	30558	27419.6	28018.5	26820.8	35979.1	36978.9	34979.3	28721.6	29266.9	28176.2
	15.4064	29662.5	32144.4	27180.7	32519.8	36023.2	29016.3	33704.9	34331.3	33078.5	36822.3	37768.2	35876.4				15.4064	32025	33160.8	30889.1	27473.2	28001.7	26944.7	36188.4	37184.8	35192	28997.6	29566.1	28429
	15.4417	29812.8	32258.3	27367.3	32675.5	36204.9	29146.2	33823.8	34456.3	33191.3	36940	37858.8	36021.2				15.4417	32223	33407	31038.9	27344	27899.7	26788.2	36436.4	37420.2	35452.6	29199.9	29714.3	28685.4
	15.477	29851.9	32198.8	27505	32736	36281.2	29190.8	33908	34574.7	33241.2	37002.7	37881.2	36124.3				15.477	32268.8	33439.2	31098.4	27029.6	27570.6	26488.6	36564.8	37537.9	35591.8	29224.3	29737	28711.6
	15.5124	29804.8	32066.6	27543	32696	36207.9	29184.1	33903.4	34539.9	33266.8	36977.7	37861.2	36094.2				15.5124	32182	33345.4	31018.6	26681.6	27144.6	26218.6	36628.7	37656.1	35601.3	29059.7	29582.9	28536.5
	15.5477	29682.6	31849.6	27515.7	32578	36006.2	29149.8	33780.9	34447.3	33114.5	36856.1	37748.6	35963.5				15.5477	31989.1	33199	30779.2	26659.2	27147.5	26171	36578.2	37588.5	35568	28743.9	29222.4	28265.4
	15.583	29547.1	31868.2	27226.1	32451.8	35984.8	28918.8	33579.6	34233.6	32925.6	36640.1	37476.1	35804.2				15.583	31907.6	33110.8	30704.4	27056.6	27581.9	26531.3	36426.1	37461.5	35390.8	28398.6	28878	27919.2
	15.6184	29513	32226.6	26799.4	32399.4	36359.3	28439.5	33332.8	34050	32615.5	36413.8	37273.1	35554.6				15.6184	32043.2	33258.4	30827.9	27512.9	28045.4	26980.5	36217.7	37219.1	35216.3	28250.2	28716.6	27783.7
	15.6537	29484.3	32751.2	26217.5	32412.7	36883.2	27942.2	33083.5	33770.6	32396.5	36189.7	36959.6	35419.8				15.6537	32328.8	33537	31120.6	27866.3	28468.2	27264.4	35988.8	36969.4	35008.3	28370.4	28844.7	27896.1
	15.689	29573.2	33223.6	25922.7	32470.2	37323.9	27616.5	32963.9	33655.6	32272.2	36070.9	36882.8	35258.9				15.689	32600.6	33797.7	31403.5	28022.3	28642.6	27402	35941.5	36964.4	34918.5	28647.3	29133.4	28161.2
	15.7244	29716.8	33481.3	25952.3	32591.2	37508.3	27674.1	33070	33763	32377.1	36166.6	36976.1	35357.1				15.7244	32820	34025.4	31614.5	27942.8	28575	27310.6	36106.8	37114.4	35099.2	28906.2	29415.4	28397
	15.7597	29834.8	33496.2	26173.5	32718.6	37497.1	27940	33226.6	33922.7	32530.5	36328.2	37108.9	35547.5				15.7597	32878	34115	31640.9	27696.3	28340	27052.7	36365.7	37372.8	35358.6	29066.5	29559.5	28573.5
	15.795	29908.5	33196.4	26620.5	32796.1	37249.4	28342.7	33480.3	34168.7	32791.9	36607.6	37431.3	35783.9				15.795	32772.8	34021	31524.5	27454.8	28078.8	26830.7	36681.9	37633.4	35730.5	29145.1	29653.4	28636.9
	15.8304	29904	32745.9	27062.1	32806.1	36768	28844.2	33733.3	34392.1	33074.5	36847.1	37678.7	36015.5				15.8304	32577.1	33825.2	31328.9	27455.5	28081.8	26829.2	36963.9	37927.8	36000	29107.7	29620.4	28595
	15.8657	29848.3	32257.8	27438.8	32793.8	36344.1	29243.5	33926.9	34580.5	33273.4	37065.1	37941.2	36188.9				15.8657	32312.6	33558	31067.2	27555.4	28148.8	26962	37231	38144.8	36317.1	29069.9	29582.2	28557.7
	15.9011	29847.4	32073.8	27621	32788.8	36050.8	29526.9	34037	34663.6	33410.5	37198	38073.5	36322.5				15.9011	32249.9	33501	30998.8	27577	28140	27013.9	37412.1	38382.1	36442.2	29142.7	29679.5	28605.8
	15.9364	29870.1	32030	27710.1	32826.5	36034.5	29618.4	34109.5	34800.7	33418.4	37317.8	38213.7	36421.8				15.9364	32361.8	33650.8	31072.7	27527.5	28094.4	26960.6	37526.1	38473.6	36578.6	29343.1	29872	28814.3
	15.9717	29907.9	32053.3	27762.5	32860.1	36053.1	29667.2	34130.6	34755.1	33506.1	37394.1	38220.4	36567.8				15.9717	32505.9	33781.4	31230.4	27374	27903.1	26844.8	37577	38581.7	36572.3	29578.6	30085.6	29071.6
	16.0071	29917.7	32004	27831.4	32885.6	36066.4	29704.8	34191.1	34823.1	33559.2	37419.1	38307.5	36530.7				16.0071	32608	33910.8	31305.2	27197.4	27720.2	26674.7	37656.1	38579.1	36733.1	29727.8	30233.1	29222.6
	16.0424	29898.6	31868.5	27928.8	32929.7	36039.9	29819.4	34280.6	34970.4	33590.8	37497.8	38409.4	36586.3				16.0424	32661.4	33961.4	31361.4	27275.1	27711.5	26838.8	37796.2	38747.7	36844.6	29773.3	30284.6	29261.9
	16.0777	29909.9	31682.5	28137.4	32960.3	35939.8	29980.8	34359.6	35023.6	33695.5	37579.5	38477.4	36681.7				16.0777	32650.8	33958.4	31343.2	27577	28083	27070.9	37913.1	38880.2	36945.9	29678.7	30177.1	29180.4
	16.1131	29900.6	31504.7	28296.5	32960.1	35892.4	30027.9	34395.1	35051.7	33738.5	37583.5	38500.1	36667				16.1131	32619.2	33924.5	31313.9	27996.9	28508.9	27484.9	38030.6	39022.9	37038.3	29448.2	29928.5	28967.9
	16.1484	29908.2	31562.6	28253.7	32994.9	36036.6	29953.1	34397.5	35050.5	33744.5	37556.8	38437.1	36676.5				16.1484	32675	33997.1	31352.9	28375.2	28922	27828.3	38065.2	38978.3	37152	29145.4	29664.7	28626.2
	16.1837	29954.7	31848.4	28061	33012.3	36319.3	29705.2	34312	34963.7	33660.4	37449.5	38329.1	36569.9				16.1837	32902.1	34211.6	31592.5	28575.1	29140	28010.1	38028.2	38943.5	37112.9	28925.5	29385.8	28465.2
	16.2191	30015.4	32352.3	27678.5	33091.3	36862.1	29320.4	34132	34746.3	33517.7	37270.2	38187	36353.4				16.2191	33165.2	34466.3	31864.1	28578.6	29179.3	27977.9	37874.5	38847.9	36901	28911.4	29372.1	28450.6
	16.2544	30055.2	32894.3	27216.1	33140.2	37453.7	28826.8	33905.2	34541.2	33269.1	37007.9	37835.1	36180.7				16.2544	33413.6	34658.4	32168.8	28406.5	29019.1	27793.8	37645.5	38592.8	36698.2	29089.3	29566.5	28612.2
	16.2898	30057.1	33399.5	26714.8	33117.9	37887.7	28348	33656.5	34264.5	33048.5	36773.4	37619.9	35927				16.2898	33539.3	34819.8	32258.8	28128.4	28751	27505.8	37423.8	38389.3	36458.3	29289.7	29748.5	28830.9
	16.3251	29992.3	33601.8	26382.7	33039.3	38063	28015.7	33457.7	34074.2	32841.3	36575.8	37378.1	35773.5				16.3251	33534.6	34782.1	32287.1	28011.6	28620.3	27402.9	37208.1	38184.7	36231.6	29478.8	29965.1	28992.5
	16.3604	29992.3	33654.1	26330.5	33040.4	38066.5	28014.2	33461.6	34118.7	32804.6	36547.9	37346	35749.8				16.3604	33407.7	34644.5	32170.8	28033	28616.1	27449.9	37241.8	38210.7	36272.9	29627.2	30106.9	29147.5
	16.3958	29988.9	33478.9	26498.9	33010.3	37766	28254.5	33561.8	34211.4	32912.3	36658.4	37481	35835.8				16.3958	33159.2	34364.3	31954.2	28029.2	28600.3	27458	37388.4	38329.2	36447.6	29722.5	30236.8	29208.3
	16.4311	30013.4	33184.9	26841.9	33002.8	37434	28571.6	33728.9	34343.9	33113.8	36875.1	37706.2	36044				16.4311	32845.2	34012.7	31677.7	27995.2	28539.2	27451.3	37593.1	38549.5	36636.6	29848.2	30398.5	29297.8
	16.4664	30134.6	33123.7	27145.6	33116.9	37255.6	28978.2	33969.7	34568.6	33370.7	37155.9	37991.5	36320.3				16.4664	32724.1	33908.2	31539.9	27921.4	28390.6	27452.2	37867.3	38838.2	36896.4	30046.1	30587	29505.2
	16.5018	30285.3	33080.7	27489.8	33250.8	37177.6	29324	34255.3	34870.1	33640.5	37434.3	38325.5	36543.1				16.5018	32695.2	33836.9	31553.4	27849.3	28337.7	27361	38115.8	39091.4	37140.1	30252.5	30787.4	29717.5
	16.5371	30461.9	33246	27677.8	33416.5	37179.9	29653.1	34499.6	35162.7	33836.5	37730.4	38665.3	36795.5				16.5371	32709	33828.8	31589.3	27979.8	28462.9	27496.7	38347.4	39306.8	37388	30524.1	31094.5	29953.7
	16.5724	30618.2	33304.9	27931.5	33599.9	37202.1	29997.7	34744	35396.7	34091.3	37995.7	39009	36982.5				16.5724	32764	33865.8	31662.3	28326.4	28833.7	27819.1	38561.3	39500.3	37622.3	30700.3	31233.6	30167
	16.6078	30786.7	33370.3	28203	33769.7	37291.6	30247.8	34965	35627	34303.1	38257.6	39221.2	37294				16.6078	32794.3	33904.2	31684.5	28772.7	29319.4	28225.9	38717	39727.5	37706.5	30768.7	31333.5	30203.9
	16.6431	30956.5	33468	28444.9	33963.6	37412.8	30514.3	35222.2	35928.1	34516.2	38538	39467.5	37608.4				16.6431	32834.2	33886.4	31782.1	29161.4	29722.3	28600.4	38857.8	39872.4	37843.2	30687.1	31238.2	30136
	16.6785	31134.9	33543.2	28726.7	34136	37580.7	30691.3	35463.6	36166.9	34760.3	38778.2	39775.1	37781.2				16.6785	32909.5	33978.9	31840.2	29437.3	30025.5	28849.1	39026.7	40064.9	37988.6	30462	30991.5	29932.6
	16.7138	31371.8	33791.2	28952.4	34401.5	38004	30799	35703.9	36383.5	35024.3	38982.5	40030.8	37934.1				16.7138	33116.3	34190.4	32042.2	29479.3	30053.5	28905.1	39114.5	40086.8	38142.3	30176.3	30717.4	29635.1
	16.7491	31596.5	34153.5	29039.4	34644.7	38384.7	30904.7	35863	36586.9	35139.2	39117.4	40148.2	38086.7				16.7491	33356.7	34423	32290.3	29371.9	29998.4	28745.4	39167.5	40204.3	38130.6	29882.4	30403	29361.9
	16.7844	31822.1	34598.1	29046.1	34841	38757.7	30924.4	35976.7	36699.7	35253.7	39200	40192.6	38207.5				16.7844	33670.2	34742.8	32597.5	29108.6	29732.4	28484.7	39150.9	40171.5	38130.3	29801	30298.3	29303.7
	16.8198	31996.3	35015.9	28976.7	34998.6	39270.3	30726.9	36018.6	36756.7	35280.6	39193.7	40127.4	38260				16.8198	33919.6	35018.2	32821	28873.7	29494.4	28253	39039.1	40000.5	38077.8	29867	30334.9	29399.1
	16.8551	32047	35262.6	28831.4	35042.6	39527.7	30557.5	35984.9	36636.2	35333.6	39092.5	40027.5	38157.6				16.8551	34084	35168.4	32999.7	28781.9	29380	28183.8	38827.3	39764.8	37889.8	30031.7	30553.3	29510.1
	16.8905	32018.3	35296.4	28740.2	34972.1	39620	30324.3	35865.5	36578.3	35152.7	38964.2	39858.3	38070.1				16.8905	34129.8	35245.7	33013.9	28755	29321.4	28188.7	38557.6	39503.7	37611.6	30248.1	30754.5	29741.8
	16.9258	31890	35242.2	28537.8	34818	39496.2	30139.7	35718.2	36402.8	35033.7	38771.5	39647.5	37895.5				16.9258	34002.8	35104.2	32901.5	28699.1	29263.6	28134.5	38222.5	39186.5	37258.6	30471.1	30948.4	29993.9
	16.9611	31691	34943.1	28438.9	34618.2	39246.3	29990.2	35559.2	36251.3	34867	38585.4	39442.9	37727.9				16.9611	33852.5	34991	32713.9	28675	29209.7	28140.3	37906.8	38893	36920.7	30675.7	31187.4	30164
	16.9965	31573.7	34582.4	28565	34437.6	38832.2	30043	35537.7	36223.1	34852.3	38555.6	39431.4	37679.9				16.9965	33655.9	34779.9	32532	28709.8	29183.1	28236.6	37762.1	38741.2	36783.1	30946.1	31437.7	30454.5
	17.0318	31520.4	34312.1	28728.6	34400.2	38581.6	30218.9	35632.5	36325.3	34939.8	38623.6	39445.4	37801.9				17.0318	33581.6	34706.5	32456.8	28916.5	29393.4	28439.6	37770.5	38781.6	36759.3	31237.4	31784.6	30690.2
	17.0671	31555.9	34116.6	28995.2	34411.6	38276.8	30546.3	35796.1	36488.3	35103.9	38792.7	39669.1	37916.3				17.0671	33646.2	34791.2	32501.1	29330.1	29824	28836.2	37869.6	38805.3	36934	31563.9	32142.5	30985.3
	17.1025	31646.3	33969.7	29322.8	34549	38079.7	31018.3	36045.3	36719.7	35370.8	39042.9	39895.2	38190.6				17.1025	33788	34972.4	32603.6	29759.3	30280.8	29237.8	38085.3	39110.6	37060	31814.8	32354.4	31275.2
	17.1378	31738.3	33849.9	29626.7	34691.4	38050.6	31332.1	36297.2	36933.3	35661.1	39341.9	40204.2	38479.6				17.1378	33969.4	35156.5	32782.3	30193	30753.7	29632.3	38315.2	39255.9	37374.6	32015.5	32622.3	31408.7
	17.1731	31857	33682.9	30031.1	34849.1	37976	31722.1	36552.6	37224.3	35880.9	39665.7	40550.1	38781.2				17.1731	34178.3	35429.7	32926.9	30502.2	31041.6	29962.8	38580.7	39527.3	37634	32062.6	32601.5	31523.8
	17.2085	31973.7	33673.5	30273.9	35069.1	38089.4	32048.9	36862	37544.8	36179.3	39990.9	40859.1	39122.6				17.2085	34430.9	35686.8	33175	30625.6	31211.8	30039.3	38870.9	39839.8	37901.9	32038.4	32599.9	31476.8
	17.2438	32161.5	33776.4	30546.6	35313.2	38267.9	32358.5	37108.5	37778.3	36438.7	40327.8	41207.1	39448.6				17.2438	34749.5	36034	33464.9	30535.3	31149.1	29921.5	39176.1	40207.5	38144.6	31819.9	32371.9	31267.9
	17.2792	32362.4	34015.3	30709.5	35607.4	38691.2	32523.6	37323.4	38016.1	36630.8	40636.6	41603.5	39669.8				17.2792	35219.7	36504	33935.4	30271.2	30879.2	29663.1	39436.6	40414.9	38458.4	31492.5	32052.8	30932.2
	17.3145	32592.4	34364.6	30820.2	35873.9	39088.2	32659.6	37518.7	38237	36800.5	40860.5	41831.8	39889.2				17.3145	35654.1	36959.3	34348.9	29974.3	30584.6	29364	39671.1	40660.1	38682.2	31159.8	31713.7	30605.9
	17.3498	32795.2	34729.4	30860.9	36136.3	39520.4	32752.2	37645.7	38383.1	36908.4	41021.9	41982.4	40061.4				17.3498	36067.7	37408.7	34726.7	29786.8	30379.4	29194.2	39829.4	40799.3	38859.5	30967.1	31498.6	30435.6
	17.3852	32948.3	35073	30823.6	36300.1	39893.7	32706.5	37701.1	38481	36921.3	41149.9	42092.8	40207				17.3852	36397.7	37752.2	35043.1	29683.9	30272	29095.9	39963.6	40921.7	39005.5	30981.9	31551.1	30412.8
	17.4205	33047.2	35339.9	30754.5	36394.8	40167.9	32621.7	37726.5	38538.7	36914.2	41138	42023.2	40252.7				17.4205	36561.8	37884	35239.6	29638.6	30179.8	29097.4	39984.8	40942.1	39027.4	31090	31614.3	30565.7
	17.4558	33044.8	35424	30665.5	36368.4	40270.6	32466.2	37640.1	38426.9	36853.4	41061.7	42011.8	40111.6				17.4558	36621.2	37975.4	35266.9	29636	30188	29083.9	39903.5	40913.5	38893.5	31312.4	31821.7	30803.1
	17.4912	32978	35449.2	30506.8	36231.7	40177.7	32285.7	37495.7	38296.3	36695.1	40879.8	41851.1	39908.5				17.4912	36531.9	37917.7	35146	29717.6	30237.7	29197.6	39764.3	40751.2	38777.3	31582.9	32126.5	31039.2
	17.5265	32813.7	35347.8	30279.6	36011	39989.8	32032.1	37280.4	38015.2	36545.7	40585.6	41518.4	39652.9				17.5265	36314.2	37678.9	34949.5	29978.3	30452.3	29504.3	39553	40565.8	38540.1	31904.3	32436.6	31372
	17.5618	32610.2	35248.1	29972.3	35760.6	39789.7	31731.5	36966.6	37751.2	36182	40271.4	41208.7	39334.2				17.5618	36049.1	37458.4	34639.8	30458.3	30940.6	29976	39308.5	40281.8	38335.3	32291.2	32808	31774.5
	17.5972	32483.5	35364.1	29603	35573.8	39746.1	31401.6	36715.9	37472.9	35959	39957	40840.2	39073.8				17.5972	35927.1	37313.2	34541	30968.2	31462.1	30474.3	39023.9	40013.4	38034.4	32729.1	33266	32192.2
	17.6325	32409.5	35528.9	29290.1	35463.4	39876	31050.8	36504	37238.3	35769.6	39734.1	40653.1	38815.1				17.6325	35913.7	37343.4	34484	31470.3	32030.3	30910.4	38881.3	39916.6	37846.1	33150.6	33700.5	32600.6
	17.6678	32457.9	35737.8	29178.1	35501.4	40010.4	30992.4	36461.8	37170.2	35753.4	39681.6	40595.2	38768.1				17.6678	35964	37418.5	34509.4	31826.7	32423.4	31230	38931.4	39892.7	37970.1	33467.5	34046.2	32888.8
	17.7032	32587.9	35988.3	29187.5	35611.3	40229	30993.6	36542	37283.9	35800.1	39745.7	40702.2	38789.3				17.7032	36102.3	37565.9	34638.8	32018.7	32584.8	31452.7	39135.9	40100.2	38171.7	33713.3	34280.9	33145.8
	17.7385	32778.5	36282.8	29274.2	35814.8	40533.8	31095.9	36705.5	37400.1	36011	39960.5	40932.5	38988.6				17.7385	36315.3	37837.4	34793.1	31962.1	32575	31349.2	39472.8	40416.2	38529.4	33783.9	34411.1	33156.6
	17.7738	33056.3	36690.4	29422.2	36134.5	40964	31305.1	36979.5	37667.2	36291.8	40288.6	41249.8	39327.3				17.7738	36578	38030.5	35125.6	31722.9	32301.5	31144.3	39907.7	40862.2	38953.1	33710.7	34321.7	33099.7
	17.8092	33396.2	37193.4	29599.1	36532.9	41543.5	31522.3	37286	37998.1	36574	40668	41620.3	39715.7				17.8092	36988.1	38492.5	35483.7	31335	31953.9	30716	40420.5	41348.2	39492.9	33503	34085.2	32920.7
	17.8445	33782.5	37759.5	29805.6	37004.1	42154.4	31853.7	37642	38346.4	36937.7	41092.5	42020.4	40164.6				17.8445	37481.7	38958.9	36004.5	31072.9	31654.7	30491.1	40946.9	41843.5	40050.2	33150.7	33755.5	32546
	17.8799	34159.2	38337	29981.4	37440.1	42777.1	32103.1	38002.4	38756.3	37248.5	41532.6	42512.9	40552.2				17.8799	37890.7	39363.1	36418.2	30879.6	31440.7	30318.5	41486.3	42485.1	40487.5	32754.2	33335.6	32172.9
	17.9152	34512.5	38741.9	30283.1	37841.5	43186.2	32496.7	38406.7	39197.9	37615.4	42011.7	43043.5	40979.9				17.9152	38227.6	39707.1	36748	30775	31306.8	30243.1	42050.7	42993	41108.5	32459.8	33028.3	31891.3
	17.9505	34816.4	39029.4	30603.4	38198.7	43538.7	32858.6	38799.7	39595.5	38003.9	42449.8	43451.9	41447.6				17.9505	38494.7	39954.8	37034.7	30817.6	31350.7	30284.5	42554.7	43504.2	41605.2	32389.4	32919.7	31859.2
	17.9859	35014.7	39119.7	30909.7	38405.2	43598	33212.5	39089.8	39903.1	38276.4	42737.3	43737.9	41736.7				17.9859	38552.7	40001.5	37103.8	30931.3	31470.6	30391.9	42946.3	43916.7	41976	32469.1	33004.9	31933.4
	18.0212	35084.1	38987.9	31180.3	38479.1	43396.1	33562.1	39254.6	40056.3	38452.9	42964.7	44007.7	41921.7				18.0212	38446.2	39932.7	36959.6	31193.3	31721.5	30665.1	43207.1	44135.4	42278.9	32668.8	33216	32121.6
	18.0565	35091.6	38631.6	31551.5	38451.5	43037.2	33865.9	39487.8	40307.2	38668.4	43128.2	44133.8	42122.6				18.0565	38219.2	39660.9	36777.4	31802.8	32340.9	31264.7	43408.6	44378.8	42438.3	33012.9	33572.4	32453.3
	18.0919	35030.5	38201.1	31859.9	38327.4	42540.5	34114.3	39586.7	40344.4	38829	43189.3	44247.6	42131.1				18.0919	37871.3	39335.4	36407.2	32410.5	32914.3	31906.7	43511.6	44541.4	42481.7	33444.5	34013.6	32875.4
	18.1272	34860.1	37666.3	32053.9	38122.6	41996.8	34248.5	39585.8	40366.9	38804.6	43151.3	44180.9	42121.7				18.1272	37476.7	38911.2	36042.3	32929.6	33455.2	32404.1	43480.5	44471.8	42489.2	33953.9	34562.5	33345.3
	18.1625	34727.9	37367.5	32088.4	37948.5	41688.8	34208.3	39536.3	40246.7	38825.9	42944	43883.2	42004.8				18.1625	37203.8	38584.2	35823.4	33410.3	33945.2	32875.4	43337.7	44317.6	42357.7	34484	35089.2	33878.8
	18.1979	34634.8	37267.8	32001.7	37750.7	41471.4	34030.1	39420.7	40151.2	38690.1	42774.7	43762.5	41786.9				18.1979	37088.5	38474.7	35702.4	33647.3	34260.7	33033.8	43155.5	44105.2	42205.8	35037.1	35630.5	34443.7
	18.2332	34557.5	37203	31912	37684.7	41584.2	33785.2	39298.9	40052.9	38545	42555.5	43495.9	41615				18.2332	37060.6	38466.1	35655.1	33628.5	34264.1	32992.9	42936.3	43875	41997.7	35459.1	36090.5	34827.8
	18.2686	34533.6	37241.5	31825.7	37645	41781.5	33508.4	39233.6	39945.4	38521.9	42419.7	43363.3	41476.1				18.2686	37133.1	38485.5	35780.6	33400.4	34031.7	32769.1	42770.5	43752	41789.1	35745	36399.2	35090.8
	18.3039	34592.7	37443.6	31741.8	37752.3	42115.5	33389.1	39305.6	39992.8	38618.4	42427.1	43357.6	41496.6				18.3039	37339.6	38706.1	35973.2	32996.6	33599.3	32394	42749.1	43757.7	41740.5	35863.2	36479.6	35246.8
	18.3392	34826.2	37739.9	31912.5	38017.6	42603.9	33431.3	39512.4	40232.7	38792.1	42613.5	43473.1	41753.9				18.3392	37678.2	38987.6	36368.7	32600.7	33210.6	31990.8	42974.6	43958	41991.2	35809.2	36409.3	35209
	18.3746	35135.9	38043.5	32228.2	38361.9	43125.8	33598	39842.1	40567.6	39116.6	42928.2	43862.6	41993.9				18.3746	38155.1	39476.7	36833.5	32352	32956.9	31747.1	43301	44292	42310	35551	36195.3	34906.7
	18.4099	35502.5	38448.2	32556.9	38843.9	43774.6	33913.1	40249.8	40949	39550.5	43386	44361.6	42410.5				18.4099	38669.5	39960.9	37378.2	32205.4	32775.8	31635	43740.4	44764	42716.7	35151.2	35753.7	34548.7
	18.4452	35904.2	38793.3	33015.1	39312.2	44282.7	34341.7	40739.1	41484.3	39993.9	43903.9	44880.9	42927				18.4452	39143.6	40498.3	37788.9	32156.9	32711.3	31602.5	44269.4	45231.7	43307.2	34715.2	35310	34120.3
	18.4806	36264.1	39012.3	33515.9	39755.6	44569.7	34941.5	41289.4	42034.5	40544.3	44537.5	45486.8	43588.2				18.4806	39461.2	40768.5	38153.9	32321.6	32890.4	31752.8	44897.1	45841.9	43952.2	34317.5	34877.6	33757.5
	18.5159	36597.2	39048.7	34145.7	40177.3	44702	35652.6	41852.4	42575.5	41129.2	45142	46163.8	44120.2				18.5159	39690	40944.7	38435.4	32663	33230.8	32095.2	45591.5	46590.5	44592.5	34166.4	34716	33616.8
	18.5512	36901.9	38960.2	34843.6	40463.4	44538.5	36388.2	42417.2	43243.7	41590.6	45800.7	46830.7	44770.7				18.5512	39738.2	41024.1	38452.3	33299.2	33865.8	32732.6	46215.7	47243.9	45187.5	34184.5	34751.2	33617.8
	18.5866	37062	38796	35328.1	40704.4	44198.5	37210.2	42895.4	43760.3	42030.4	46296.9	47282	45311.7				18.5866	39624.9	40855.9	38393.9	34064.8	34652.9	33476.8	46812.8	47867.3	45758.4	34390.8	34934.8	33846.7
	18.6219	37191.1	38510.4	35871.9	40795.7	43747.5	37843.9	43255	44136.8	42373.2	46721.2	47714.1	45728.3				18.6219	39337.2	40617.4	38057	34722.3	35291.1	34153.6	47257.3	48398.7	46116	34766.8	35295.6	34238
	18.6572	37188	38190.4	36185.7	40785	43232.8	38337.2	43472.4	44314	42630.9	47061.1	48083.8	46038.3				18.6572	38973.3	40238	37708.6	35203.8	35802.9	34604.8	47597.6	48680	46515.1	35263.6	35865.3	34661.9
	18.6926	37172.3	38068	36276.7	40646.6	42677.6	38615.6	43606.2	44493.8	42718.6	47168.5	48194.4	46142.6				18.6926	38548.9	39793.2	37304.6	35544.9	36207.5	34882.3	47771.8	48858.2	46685.4	35878.1	36441.8	35314.5
	18.7279	37127.2	37932.3	36322.1	40560.7	42407.7	38713.8	43627.8	44448.3	42807.2	47170.4	48136.9	46203.9				18.7279	38323.4	39598.5	37048.3	35629.5	36291.7	34967.3	47802.7	48905.9	46699.4	36622	37218.7	36025.3
	18.7632	37140.4	38085.1	36195.8	40464.3	42454.5	38474.1	43490.2	44360	42620.4	47028.5	47970	46087				18.7632	38260.4	39510.8	37010	35359.1	36020.1	34698.1	47716.1	48802.7	46629.6	37287.5	37887.2	36687.7
	18.7986	37121.7	38312	35931.5	40408.7	42805.6	38011.8	43249.6	44143.9	42355.3	46700.8	47668.4	45733.2				18.7986	38363.3	39617.3	37109.3	34943.2	35617.7	34268.7	47506.6	48653.5	46359.7	37811.4	38418.3	37204.5
	18.8339	37133.3	38830.4	35436.2	40418.9	43376.5	37461.3	42944.3	43793.8	42094.9	46336	47304.4	45367.5				18.8339	38625.6	39871.9	37379.2	34445.2	35121.9	33768.5	47161.4	48297.8	46025.1	38139	38787.6	37490.4
	18.8693	37174.9	39575.1	34774.7	40475.2	44318	36632.4	42542.3	43361.2	41723.5	45908.2	46810.7	45005.6				18.8693	39065.8	40362.4	37769.2	34083.9	34723.7	33444.1	46793.6	47937.1	45650.1	38267.4	38936.9	37597.9
	18.9046	37338.3	40682.5	33994.1	40631	45549.4	35712.5	42210.7	43040.4	41381	45521.2	46437.7	44604.8				18.9046	39725.6	41033.8	38417.4	33866.7	34519.8	33213.7	46439.7	47587	45292.4	38230	38921.8	37538.2
	18.9399	37568.5	41883.5	33253.4	40907.4	46891.4	34923.4	41924.2	42702.3	41146.2	45218.9	46119.3	44318.5				18.9399	40530	41879	39181	33784.1	34363.5	33204.8	46215.5	47394.2	45036.7	37985.7	38587.7	37383.8
	18.9753	37869.5	42942	32797	41283.9	48102.1	34465.7	41826.2	42646.1	41006.3	45145.8	45965.6	44325.9				18.9753	41289.9	42712.4	39867.4	33925.5	34527.2	33323.9	46226.2	47389.6	45062.9	37563	38176.6	36949.4
	19.0106	38222.6	43842	32603.2	41678	49101.9	34254.2	41935.3	42660.1	41210.5	45238.6	46124.7	44352.6				19.0106	41978.4	43366.4	40590.3	34361.7	34941.3	33782.1	46387.1	47654.3	45119.9	37021.1	37641.5	36400.8
	19.0459	38529.4	44456.6	32602.3	42043.8	49741.9	34345.6	42120.5	42939.1	41301.9	45512.2	46348.5	44675.8				19.0459	42522.2	43940.3	41104.1	35078.1	35696.6	34459.6	46724.1	47997.3	45450.9	36541	37144.7	35937.3
	19.0813	38838.7	44757.8	32919.6	42398.2	50020.1	34776.3	42482.8	43333.4	41632.2	45934.7	46839.8	45029.5				19.0813	42904.8	44322.1	41487.4	35948	36539.6	35356.4	47171.5	48435.6	45907.5	36231	36810.7	35651.2
	19.1166	39058.4	44842	33274.7	42683.1	49919.2	35447	42876.4	43666.4	42086.5	46477.1	47352.5	45601.8				19.1166	43096.4	44545.7	41647	36705.9	37279.7	36132.2	47730.1	48970.2	46490.1	36232.2	36825.6	35638.8
	19.1519	39253.1	44505.4	34000.7	42898.5	49524.8	36272.1	43421.8	44238.5	42605	47117	48088.5	46145.4				19.1519	43034.6	44576.9	41492.3	37315.1	37951.6	36678.6	48377.4	49625.3	47129.4	36408.3	37005.4	35811.2
	19.1873	39354.8	43929.8	34779.7	43011.1	48750.3	37271.8	43901.9	44774.7	43029.1	47747.6	48739.3	46755.9				19.1873	42876.4	44473.9	41278.9	37738.3	38350.4	37126.1	49050.7	50278.9	47822.6	36795.7	37375.4	36215.9
	19.2226	39420	43182.3	35657.8	43034.4	47856.3	38212.5	44441.5	45365.1	43518	48354.3	49348	47360.7				19.2226	42567.8	44184.1	40951.6	37842	38508.8	37175.2	49614.9	50855.7	48374.2	37401.8	38028.9	36774.8
	19.258	39359.5	42369.7	36349.3	43031.5	46980.7	39082.4	44851.3	45734.6	43968	48842.9	49842.4	47843.4				19.258	42229.2	43857	40601.4	37630.8	38318.1	36943.5	50066.1	51401.6	48730.5	38156.3	38811.6	37501
	19.2933	39314.5	41808.9	36820.1	42984.4	46298.8	39670	45124.4	45973.8	44275	49203.2	50151.3	48255.1				19.2933	42066.6	43736.3	40396.9	37208.4	37916.1	36500.7	50364.1	51668	49060.3	39004.8	39686.6	38323
	19.3286	39298.8	41636.2	36961.5	42973.8	46009.7	39937.8	45231.1	46148.1	44314	49360.9	50289.1	48432.7				19.3286	42089.2	43809.5	40368.9	36605.3	37266.4	35944.2	50431.9	51732	49131.8	39834.1	40547.7	39120.6
	19.364	39271.8	41551.5	36992.1	42969.6	46064.5	39874.6	45270.3	46194.6	44345.9	49395.6	50295.3	48495.9				19.364	42271	44000.5	40541.5	36099.9	36774.4	35425.5	50367.7	51657.9	49077.4	40514	41133	39895
	19.3993	39282.3	41776.2	36788.4	43044.6	46368.9	39720.3	45161.7	46057.8	44265.6	49282.9	50218	48347.8				19.3993	42635.9	44393.9	40878	35799.3	36455.2	35143.5	50143.6	51371.3	48916	40906.5	41537	40276
	19.4346	39360.4	42223.9	36496.9	43115.1	47072.4	39157.8	44963.8	45862.7	44064.9	49009	50019.5	47998.5				19.4346	43209.7	44955.4	41464.1	35669.8	36262.6	35077	49791.6	51007.9	48575.3	41085.4	41698.4	40472.4
	19.47	39463.3	42938.2	35988.4	43280.5	48102.9	38458.2	44723	45623.2	43822.8	48667.8	49615.5	47720.1				19.47	43981	45750.5	42211.4	35797.7	36421.1	35174.3	49262.6	50424.9	48100.2	41031.3	41658.1	40404.5
	19.5053	39649.5	44051.7	35247.3	43488.4	49409.2	37567.6	44415.4	45288.6	43542.2	48258.3	49139.3	47377.3				19.5053	44906.6	46746.5	43066.7	36220.9	36811.2	35630.5	48695.3	49916.5	47474.1	40816.2	41473.4	40159.1
	19.5406	39776.2	44895.2	34657.3	43722.2	50733.2	36711.1	44172.5	45010.2	43334.9	47963	48781.2	47144.8				19.5406	45776.3	47557.9	43994.8	37025.9	37648.6	36403.2	48171.6	49342.3	47000.9	40321.6	41007	39636.2
	19.576	39872.9	45572	34173.8	43949.8	51802.2	36097.4	44037.1	44835.9	43238.3	47768.4	48582	46954.7				19.576	46437.3	48198.3	44676.4	38017.7	38645.8	37389.6	47719.9	48887.9	46551.9	39741	40330.9	39151
	19.6113	40070.7	45943.2	34198.2	44153.8	52297.3	36010.3	44138.5	44898.3	43378.8	47776.4	48640.4	46912.3				19.6113	46915.1	48699.3	45131	38977.9	39598.2	38357.6	47509.8	48641.4	46378.2	39115.4	39706.3	38524.5
	19.6466	40292.7	45932.3	34653	44425.8	52515.2	36336.4	44477.2	45249.9	43704.5	48061.6	48899	47224.2				19.6466	47188.8	49038.8	45338.8	39704.5	40328.9	39080	47562.5	48690.2	46434.9	38703.5	39280.3	38126.7
	19.682	40571.8	45755.9	35387.6	44629.8	52227.2	37032.3	44994.7	45702.4	44287.1	48600.8	49520.6	47681				19.682	47213.4	49082.5	45344.2	40160.5	40855.4	39465.5	47883.5	48924.9	46842	38599	39189.1	38008.8
	19.7173	40807.8	45256.9	36358.7	44839.3	51572.4	38106.1	45703.4	46525	44881.7	49330.2	50303.2	48357.1				19.7173	47050	48907.3	45192.8	40361.1	41107.5	39614.8	48331.1	49441.8	47220.4	38782.4	39388.5	38176.2
	19.7526	41055.9	44628.9	37482.9	45010.4	50627.5	39393.4	46536.6	47415.5	45657.8	50212.7	51216.4	49209				19.7526	46644.3	48513.9	44774.7	40242.4	40931.2	39553.6	48981.4	50144.1	47818.6	39226.5	39813.7	38639.4
	19.788	41260.6	43808.1	38713.1	45185.7	49539.8	40831.5	47412.1	48282	46542.2	51183.8	52253.4	50114.2				19.788	46094.9	48002	44187.7	39779.7	40474.7	39084.8	49721.9	50812.6	48631.1	39876.2	40461.9	39290.6
	19.8233	41453.4	42954.1	39952.7	45433	48367.5	42498.5	48377.6	49346.7	47408.5	52210.2	53292.2	51128.2				19.8233	45531.5	47459	43604	39074.8	39788.5	38361.1	50549.4	51646	49452.7	40747.2	41364.1	40130.2
	19.8587	41824.6	42807.6	40841.6	45708.5	47677.5	43739.5	49282.2	50253	48311.4	53183.6	54169.7	52197.4				19.8587	45150.8	47035.4	43266.3	38396.2	39106	37686.5	51360.5	52451.9	50269.1	41779.8	42406.8	41152.8
	19.894	42231.3	43195.3	41267.4	46081.9	47501.9	44661.8	50044	50975	49113	54019.2	55129.1	52909.2				19.894	45050.2	46914.2	43186.2	38010.1	38678.5	37341.7	52057.5	53225.1	50889.9	42813.6	43549	42078.2
	19.9293	42688.5	43789.6	41587.4	46479.3	47743.5	45215	50644.1	51519.7	49768.5	54682.3	55783.8	53580.8				19.9293	45118.4	46957.9	43278.8	37852.1	38508.2	37196	52503.7	53646.6	51360.7	43582.6	44338.4	42826.9
	19.9647	43085.8	44114.7	42056.9	46903.4	48267.2	45539.5	51055.4	52042.4	50068.5	55082.4	56176	53988.8				19.9647	45390.2	47256.2	43524.3	37944.7	38551.2	37338.3	52763.7	53919.1	51608.4	44095.5	44782.8	43408.1
	20	43477.7	44461.4	42493.9	47340.8	49259.7	45422	51236.3	52271.4	50201.2	55298.7	56459.4	54138				20	45894.2	47738.9	44049.4	38323.4	38944.2	37702.5	52800.6	53830.5	51770.7	44322.9	44961.2	43684.5
	20.0353	43905.4	45423.6	42387.1	47836.2	50712.5	44959.8	51265.4	52259.1	50271.6	55283.6	56307.9	54259.3				20.0353	46585	48387.5	44782.4	39137.2	39785.1	38489.2	52641.8	53696.7	51586.9	44261.9	44887.8	43636.1
	20.0707	44430.5	46841.8	42019.3	48355.2	52443.4	44267.1	51189.9	52155.9	50223.9	55073.1	56170.1	53976.1				20.0707	47518.6	49399.7	45637.5	40330.3	41078.2	39582.4	52424.3	53519.4	51329.2	43975.7	44647	43304.5
	20.106	44921.9	48526.6	41317.2	48836.6	54327.5	43345.7	51011.3	52015.4	50007.1	54782.6	55913	53652.1				20.106	48377.7	50215.9	46539.6	41495.3	42210	40780.5	52040.9	53150.4	50931.3	43502.1	44166.1	42838.1
	20.1413	45187.7	49799.5	40576	49098.3	55783.2	42413.5	50728.4	51681.9	49775	54368.4	55455.9	53280.9				20.1413	48961.7	50743.7	47179.7	42430.1	43148.7	41711.5	51626.3	52733.2	50519.4	42843.9	43470.1	42217.8
	20.1767	45324.5	50739.7	39909.2	49155.4	56856	41454.8	50383.1	51318.5	49447.7	53939.1	54978.8	52899.3				20.1767	49297.4	51118.3	47476.6	42973.1	43706.7	42239.5	51187.8	52312.9	50062.8	42123.4	42764	41482.8
	20.212	45270.3	51154.2	39386.3	49197.2	57627.6	40766.9	50087.6	51029.4	49145.8	53531.4	54580.5	52482.3				20.212	49339.9	51165.2	47514.6	43107.2	43876.5	42337.8	50805.4	51883.7	49727.2	41540.2	42195.5	40884.9
	20.2474	45259.6	51504.1	39015.2	49080.4	57723.3	40437.6	49856.4	50810.1	48902.7	53297.4	54334.4	52260.4				20.2474	49173.9	50967.5	47380.2	43055.1	43839.9	42270.4	50675.5	51781.9	49569.1	41282.8	41899.4	40666.2
	20.2827	45201.5	51256.9	39146.1	48994.3	57252.5	40736.1	49940.5	50899.8	48981.2	53371.8	54406.6	52337				20.2827	48809.4	50580.3	47038.5	42636.5	43431.1	41842	50910.2	51971	49849.3	41444.3	42039.2	40849.4
	20.318	45211.4	50672.2	39750.5	48924.2	56476.1	41372.3	50208.8	51209.3	49208.2	53698.8	54710.7	52686.9				20.318	48237.7	50003.1	46472.3	41974.2	42765	41183.5	51457.2	52608.8	50305.6	41937.3	42589.5	41285.1
	20.3534	45183	49868.9	40497.2	48886.6	55373.4	42399.9	50665.7	51663.7	49667.7	54245.1	55282.1	53208.1				20.3534	47549.8	49285.9	45813.7	41173.9	41943.7	40404.1	52265	53413.7	51116.3	42759.7	43385.8	42133.6
	20.3887	45161.9	48815.1	41508.8	48937	54182.5	43691.5	51248.4	52290.1	50206.7	55016.9	56131.2	53902.5				20.3887	46888.9	48670.3	45107.4	40490.2	41224.7	39755.7	53298.2	54500.4	52096.1	43746.2	44412.3	43080.1
	20.424	45304	47993.1	42614.8	49065.1	53120.1	45010.1	51941.9	52978.9	50905	55893.4	56997.5	54789.3				20.424	46367.4	48064.3	44670.4	40210.2	40905.2	39515.1	54453.7	55642.7	53264.6	44889.3	45575.3	44203.4
	20.4594	45523.1	47530.5	43515.7	49388.2	52548.7	46227.7	52682.2	53776.1	51588.2	56773.3	57970.8	55575.7				20.4594	46247.9	47911.3	44584.4	40275.5	40960.6	39590.4	55659.6	56865	54454.2	46050.9	46776.4	45325.4
	20.4947	45851	47457.7	44244.3	49778	52502.8	47053.3	53324	54356.7	52291.4	57651.1	58835.6	56466.6				20.4947	46432.5	48069.7	44795.3	40777.8	41445.7	40110	56875.8	58067.2	55684.5	47080.6	47801.4	46359.8
	20.53	46244.3	47757.3	44731.3	50336.4	52911.5	47761.3	53843.5	54948.7	52738.4	58406.8	59697.4	57116.1				20.53	46940.6	48581.4	45299.8	41596.7	42239.1	40954.4	57994.4	59230.1	56758.6	47772.6	48556.6	46988.6
	20.5654	46627.1	48340.3	44913.9	50946	53709.9	48182	54235.4	55415.1	53055.7	58909.1	60198.9	57619.3				20.5654	47755.2	49372	46138.4	42837.5	43590.4	42084.6	58832	60096.5	57567.5	48098.4	48791.3	47405.4
	20.6007	47026.9	49235.8	44818	51504.1	54978.8	48029.3	54457.8	55619.3	53296.4	59146.9	60373.9	57919.8				20.6007	48828.7	50454.7	47202.7	44208.4	44994.8	43422.1	59421.1	60678.9	58163.3	48066.3	48725.9	47406.6
	20.636	47390.4	50285.6	44495.2	51977.9	56518.2	47437.6	54418.6	55608.1	53229.1	59213.7	60380.4	58047				20.636	49973.8	51544.2	48403.4	45303.4	46095.9	44510.8	59764.7	61008	58521.4	47693.5	48400.8	46986.2
	20.6714	47627.6	51409.2	43846	52347.1	58039.9	46654.4	54166.2	55283.7	53048.7	58907	60107.5	57706.6				20.6714	51090	52751.1	49428.9	46077.7	46874.3	45281.2	59862.1	61138.6	58585.6	47124.8	47813.9	46435.7
	20.7067	47694	52326.2	43061.9	52519.9	59269.1	45770.7	53791.1	54889.4	52692.7	58507.2	59675.8	57338.7				20.7067	51923.5	53652.1	50194.9	46385.6	47158.3	45612.9	59729	61016.7	58441.4	46375	47098	45652.1
	20.742	47588.5	52859.2	42317.7	52427.7	59980.1	44875.3	53267.1	54374.5	52159.7	57901.4	58989.1	56813.7				20.742	52507.5	54086.8	50928.2	46301.4	47123.7	45479.1	59491.6	60719.8	58263.4	45588.2	46288.3	44888
	20.7774	47358.9	53138.5	41579.2	52184.2	60394	43974.4	52685.8	53737.6	51634.1	57215.8	58357.7	56073.9				20.7774	52782.1	54375.8	51188.4	45842.5	46631.4	45053.7	59156.6	60426.9	57886.4	44891.9	45520.6	44263.2
	20.8127	47016.9	53111.8	40922	51822	60411.3	43232.7	52129.1	53098.9	51159.4	56587.4	57704.7	55470				20.8127	52704.2	54306	51102.4	45137.3	45942.2	44332.3	58795	60136.3	57453.8	44481.7	45117.3	43846.1
	20.8481	46618	52872	40364	51335.8	60003.3	42668.2	51633.5	52611	50656	56033.4	57116.5	54950.3				20.8481	52528.9	54179	50878.7	44243.2	45051	43435.4	58456.5	59788.3	57124.7	44525.9	45175	43876.8
	20.8834	46283.1	52476.4	40089.8	50931	59479.1	42382.8	51294.5	52202.3	50386.7	55658.5	56756.9	54560				20.8834	52117	53864.3	50369.8	43414.3	44185.5	42643.1	58298.2	59604.5	56992	45022.8	45649	44396.7
	20.9187	46016.9	51818.3	40215.5	50561.3	58392.1	42730.5	51239.3	52146.8	50331.9	55632.4	56708.9	54556				20.9187	51658.3	53421.4	49895.2	42931.5	43686.3	42176.7	58490.2	59763.1	57217.4	45961.1	46592	45330.1
	20.9541	45957.6	51123.8	40791.4	50432.8	57471.4	43394.2	51619.9	52480.2	50759.7	55980.8	57134.3	54827.4				20.9541	51150.8	52951.9	49349.7	42920.8	43605.3	42236.2	59048	60405.6	57690.3	47142.4	47910.1	46374.7
	20.9894	46141.8	50578	41705.5	50580.4	56578.4	44582.3	52247.8	53223.2	51272.4	56725.3	57900.8	55549.8				20.9894	50927.4	52759.2	49095.6	43400.9	44061.2	42740.6	59890.2	61369.5	58410.9	48550.9	49268.3	47833.5
	21.0247	46589.4	50481.3	42697.5	51059	56330.3	45787.7	53159.9	54169.4	52150.3	57669.6	58846.4	56492.8				21.0247	51055.1	52919.5	49190.7	44347	45001.6	43692.4	60937.6	62410.8	59464.5	49949.6	50723.6	49175.6
	21.0601	47339	50728	43949.9	51847.1	56511.4	47182.9	54328	55294.2	53361.7	58997.6	60321.7	57673.5				21.0601	51582.3	53538.6	49626	45766.5	46460.8	45072.2	62262.5	63804.4	60720.5	51129.3	52067.8	50190.7
	21.0954	48330.8	51471.3	45190.2	52927	57354.8	48499.1	55568.7	56721.6	54415.8	60364.1	61656.2	59072				21.0954	52472.5	54492.7	50452.3	47286.7	48018.3	46555	63745.8	65311	62180.6	51983.7	52856.8	51110.6
	21.1307	49465	52590	46340	54139.9	58611.7	49668.1	56797.2	57948.7	55645.7	61735.4	63023.9	60446.9				21.1307	53711.2	55785	51637.5	48655.4	49377.2	47933.6	65094.3	66557.2	63631.4	52422.8	53196.6	51648.9
	21.1661	50646.4	54066.9	47225.8	55483.2	60429.7	50536.6	57949.7	59046.4	56852.9	62884.1	64164.2	61604				21.1661	55183.4	57253.4	53113.3	49570.2	50378.5	48761.9	66252.9	67906.1	64599.7	52424	53201.4	51646.5
	21.2014	51716.2	55689.6	47742.8	56734.9	62382	51087.8	58979.8	60092.4	57867.2	63976	65435.4	62516.6				21.2014	56656.2	58831.6	54480.8	50012.1	50961.8	49062.4	67218.9	68840.7	65597.2	52047.8	52824.5	51271
	21.2368	52642.5	57244.7	48040.3	57728.5	63956.4	51500.6	59732.8	60902.3	58563.3	64808.2	66200	63416.3				21.2368	57977.8	60069.9	55885.6	49971.9	50818.7	49125	67856	69416.9	66295	51406	52184.2	50627.8
	21.2721	53385.4	58504.7	48266	58338.3	65192.1	51484.6	60232	61419	59045	65325.5	66783.3	63867.7				21.2721	58944.3	61088.9	56799.8	49549	50425.2	48672.8	68182.5	69644.8	66720.2	50517.4	51301.4	49733.4
	21.3074	53760.1	59259.1	48261.2	58822.4	66236.7	51408.2	60554.6	61715.1	59394.1	65533.9	66999.6	64068.1				21.3074	59633.3	61861.3	57405.4	48783.7	49689.7	47877.6	68185	69826.8	66543.1	49560	50336.1	48783.9
	21.3428	53951.6	59639	48264.3	58929.7	66520.6	51338.8	60629.9	61741.6	59518.2	65471.3	66770.3	64172.4				21.3428	59872.6	62177.8	57567.4	47793.6	48671.1	46916.1	67925.1	69577.5	66272.6	48747.7	49491.6	48003.9
	21.3781	53925.4	59766.3	48084.4	58741.5	66426.7	51056.3	60509.3	61604.9	59413.7	65162.6	66361.7	63963.5				21.3781	59792.9	62118.5	57467.3	46821.1	47655.7	45986.5	67522	69294.9	65749.1	48169.7	48845.7	47493.8
	21.4134	53771.7	59463.4	48080	58407.3	66071.3	50743.3	60266	61431.1	59100.9	64774.4	66010.5	63538.3				21.4134	59430.9	61691.2	57170.6	46146.1	46972	45320.1	66876.3	68493.5	65259.1	48132.9	48862.1	47403.7
	21.4488	53427.1	58926.4	47927.8	57872.9	65239.3	50506.5	59986.1	61092.4	58879.7	64345.4	65541.9	63148.9				21.4488	58822.8	61135.1	56510.5	45991.1	46815.1	45167	66189.8	67837.6	64541.9	48619.4	49337.8	47901
	21.4841	53078.5	58280	47877	57374.6	64346.4	50402.8	59801.5	60855.9	58747.1	63936.5	65091.2	62781.9				21.4841	58210.1	60646.3	55773.9	46431.6	47183	45680.3	65568.2	67221.3	63915.1	49649.2	50364.6	48933.9
	21.5194	52740.3	57541	47939.7	56874.2	63407	50341.4	59667.4	60758.8	58576	63691.2	64724.6	62657.9				21.5194	57617.8	60173.1	55062.5	47456.9	48308	46605.8	65061.8	66788.7	63334.8	51042.5	51822.6	50262.4
	21.5548	52605.1	56896.5	48313.8	56637.2	62689.1	50585.2	59790.7	60944.8	58636.7	63729.7	64862.7	62596.8				21.5548	57198.8	59662.5	54735.1	49019.7	49843.6	48195.9	64839.4	66566.1	63112.8	52687	53508.3	51865.8
	21.5901	52754.8	56658.5	48851.2	56791.2	62447.7	51134.7	60213.2	61282.7	59143.6	64137.4	65386.6	62888.3				21.5901	57266	59731.8	54800.3	50764.8	51595.2	49934.4	65044.6	66798.5	63290.7	54332.7	55166	53499.5
	21.6254	53175.7	56647.3	49704.1	57333.4	62576.6	52090.2	60970	62140.9	59799	64930.7	66291.6	63569.8				21.6254	57782.6	60305	55260.1	52376	53255.4	51496.6	65624.9	67339	63910.8	55681.6	56581.8	54781.5
	21.6608	53943.5	57141.8	50745.2	58287.6	63433.7	53141.5	62008.9	63288.1	60729.7	66074.8	67485.3	64664.2				21.6608	58675	61269.3	56080.6	53558.3	54447.4	52669.1	66565.2	68262.9	64867.4	56787.4	57697	55877.8
	21.6961	54857.9	57887.4	51828.4	59500.7	64922	54079.5	63166.1	64430.8	61901.4	67377	68881.6	65872.4				21.6961	59884.4	62445.5	57323.3	54171.8	55155.5	53188	67780.9	69466.9	66094.9	57356.1	58287.7	56424.5
	21.7314	56020.2	58881.8	53158.6	60840	66328.9	55351.1	64460.2	65805.7	63114.7	68923.4	70380.5	67466.3				21.7314	61341.3	63893.2	58789.3	54273.9	55316.4	53231.4	69147	70916.6	67377.4	57447	58359.7	56534.3
	21.7668	57010.9	59936.4	54085.4	62187.5	67691.2	56683.9	65764.4	67098.2	64430.7	70402.6	71888.1	68917.2				21.7668	62767.5	65297.7	60237.3	53817.1	54794.7	52839.5	70424.5	72175.1	68673.9	57044.6	57984	56105.2
	21.8021	57894.6	60640	55149.2	63302.9	68791.6	57814.1	66876	68148.7	65603.3	71647.8	73192.1	70103.4				21.8021	63890.7	66352.4	61429	52955.8	54014.4	51897.1	71619.1	73331.7	69906.6	56281.6	57173.4	55389.8
	21.8375	58493.7	61073.4	55914	64088	69516.3	58659.6	67714.9	69089.8	66340	72626.3	73960.1	71292.6				21.8375	64634.4	67097.7	62171.1	51831.5	52788.1	50874.9	72429.3	74142.7	70715.8	55319.5	56220.6	54418.3
	21.8728	58796.8	61205.6	56387.9	64514.8	69685	59344.6	68242.2	69681.5	66803	73389.9	74765.1	72014.6				21.8728	64968.9	67428.3	62509.6	50691.3	51581.3	49801.4	72933.4	74554.9	71311.9	54184.2	55024.9	53343.4
	21.9081	58823.5	60919	56728.1	64606.1	69498.1	59714	68453	69872.1	67033.9	73758.8	75130.8	72386.9				21.9081	64925.5	67383.6	62467.4	49806.5	50717.9	48895.1	73171.7	74806.2	71537.3	53191.2	54090.9	52291.5
	21.9435	58589.9	60437.4	56742.4	64325.3	68799.2	59851.4	68372.1	69769.3	66974.9	73674	75098.8	72249.1				21.9435	64382.8	66878.2	61887.4	49484.2	50312.6	48655.9	73042.9	74820.6	71265.2	52433.3	53229.4	51637.2
	21.9788	58103.7	59748.8	56458.7	63789.2	67906.9	59671.5	67901.5	69289.1	66513.8	73195.3	74579	71811.5				21.9788	63596.5	66132.2	61060.8	49870.4	50664.7	49076.1	72577.1	74211.8	70942.3	52277.6	53055.9	51499.2
	22.0141	57466.6	59110.3	55822.8	62974	66863	59085	67251.8	68646.8	65856.7	72548.5	73840.3	71256.7				22.0141	62611	65021.7	60200.3	50920.4	51724.4	50116.3	71755.8	73406	70105.6	52707.8	53552.3	51863.3
	22.0495	56811.9	58449.6	55174.2	62130.4	65856.8	58404	66409	67695.1	65123	71555.6	72957.1	70154.1				22.0495	61535.6	63955.7	59115.5	52674	53601.2	51746.9	70755.7	72328.4	69183	53863.4	54732.5	52994.2
	22.0848	56130.1	57975.5	54284.7	61307.6	65213.7	57401.4	65541.1	66789.7	64292.5	70513.4	71795.9	69230.9				22.0848	60500.3	62799.2	58201.5	54648.6	55625.7	53671.5	69709.9	71407.8	68012	55407.9	56247	54568.8
	22.1201	55654.9	57880.6	53429.3	60671.7	65087.5	56256	64585.5	65791.3	63379.7	69486.4	70785.2	68187.5				22.1201	59838.5	62207.3	57469.7	56498.2	57373.6	55622.9	68635.3	70264.6	67006	57361	58335.6	56386.3
	22.1555	55462.6	58688.9	52236.2	60419.3	65757.1	55081.6	63806.1	65013.3	62598.9	68636.8	70043.5	67230				22.1555	59685.9	62013.3	57358.5	57909.5	58849.9	56969.2	67755	69419.3	66090.8	59405.1	60533.4	58276.8
	22.1908	55564.1	60086	51042.3	60596.2	67201.6	53990.8	63198.7	64404.6	61992.7	68100.2	69455.3	66745.2				22.1908	60128.4	62491.9	57764.9	58782	59729	57835.1	67101	68600.5	65601.4	61077.2	62270.7	59883.8
	22.2262	56133.4	62096.2	50170.6	61290.6	69525.9	53055.2	63112.6	64291.1	61934.1	68060.9	69430.1	66691.7				22.2262	61079.3	63411.8	58746.8	58980.7	59991.7	57969.8	67010	68632.5	65387.5	62330.4	63537	61123.8
	22.2615	57088	64527.4	49648.5	62422.1	72096.7	52747.5	63361.7	64560	62163.3	68498.2	69893.5	67102.8				22.2615	62538	64699.5	60376.5	58523.6	59572	57475.3	67481.6	69091.1	65872.2	63150.3	64183.6	62116.9
	22.2968	58347.6	67143.9	49551.3	63947.1	75015.4	52878.7	64194	65388.9	62999.1	69470.9	70847.7	68094				22.2968	64198.3	66376.4	62020.3	57683.4	58722.4	56644.3	68488.7	70131.9	66845.5	63317.4	64197.6	62437.2
	22.3322	59690.1	69180.3	50199.9	65488	77264.1	53711.8	65281.9	66623.1	63940.7	70804.9	72305.8	69304				22.3322	65655.6	67833.3	63477.9	56454.4	57580.7	55328.1	69941.4	71540.8	68342	62920.3	63832	62008.6
	22.3675	60995.2	70905.2	51085.3	66961.2	78984.8	54937.5	66644.1	67974.1	65314	72472.5	74046	70899				22.3675	66901.7	69013.7	64789.6	55143	56200	54086.1	71531.9	73116.3	69947.5	62057.1	62912.5	61201.7
	22.4028	62167.5	71900.8	52434.2	68272.6	80103.8	56441.5	68059.6	69463.5	66655.6	74166.7	75818.2	72515.2				22.4028	67751	69926.8	65575.2	53971.2	54895.5	53046.8	73262.2	74821.7	71702.8	60903.2	61848.4	59958
	22.4382	63167.6	72683.4	53651.8	69411.7	80645.8	58177.6	69404.7	70677.8	68131.7	75871.5	77463.7	74279.2				22.4382	68164.5	70277.3	66051.6	53474.9	54373.7	52576.2	74846.3	76477.3	73215.2	59655.1	60581.9	58728.3
	22.4735	63800	72612.1	54987.8	70142.4	80406.2	59878.6	70655.2	72124.7	69185.7	77267.2	78911.1	75623.3				22.4735	68072.5	70109.1	66035.9	53730.7	54518.1	52943.3	76188.6	77814.7	74562.6	58391.4	59254.3	57528.6
	22.5088	64066.6	72021.7	56111.5	70365.2	79479.1	61251.2	71549	72932	70166.1	78307.3	79953.7	76661				22.5088	67551.7	69655.2	65448.2	54831.8	55713.6	53950.1	77060.9	78850.6	75271.3	57437.4	58331.5	56543.4
	22.5442	64170.3	71220.9	57119.7	70354.6	78336.1	62373.1	72180.1	73631.2	70728.9	79052.6	80597.8	77507.5				22.5442	66780.4	68952.9	64607.9	56636.5	57503.1	55769.9	77602	79255	75949	57048.8	57882.8	56214.9
	22.5795	64055.1	70132.2	57978	70055.5	76920.6	63190.5	72568.9	73895.8	71242.1	79357.7	81071.5	77643.8				22.5795	65878.4	68062.8	63694	59048.2	60138.7	57957.6	77838.3	79527.5	76149.2	57524	58416.9	56631.2
	22.6148	63753.1	69034.2	58472	69666.9	75581.3	63752.4	72652.7	74168.4	71137	79281.4	81004.6	77558.2				22.6148	65068.4	67319.6	62817.2	61252.2	62489.5	60015	77563.2	79252.1	75874.3	58773.3	59676.2	57870.4
	22.6502	63383.3	68166.2	58600.3	69007.3	74479.3	63535.3	72401.8	73734	71069.6	78870.4	80529.3	77211.6				22.6502	64298.2	66440.2	62156.3	63026.3	64285.3	61767.2	77086.4	78710.7	75462.2	60631.9	61509.8	59754.1
	22.6855	63045.2	67817.7	58272.7	68568.4	74098.6	63038.1	72088.3	73425.3	70751.3	78237.3	79786	76688.6				22.6855	63993.3	66244.5	61742.2	64059.7	65105.7	63013.6	76244.6	77924.2	74565	62846.3	63812.5	61880.2
	22.7208	62960.1	68115.9	57804.3	68379.5	74661.6	62097.4	71662.2	72886.7	70437.7	77491.2	78989.2	75993.1				22.7208	64426.5	66672.7	62180.4	64490.6	65603.5	63377.7	75330.8	77027.4	73634.1	65133.6	66078.2	64189.1
	22.7562	63128.4	69326.4	56930.3	68501.8	76217.1	60786.5	71273.3	72389.8	70156.8	76794.6	78174.3	75414.8				22.7562	65583.5	68032.8	63134.3	64096.1	65269.3	62922.9	74562.5	76204.9	72920	67224.6	68200.1	66249.1
	22.7915	63568.7	70950.2	56187.2	69054.9	78498.4	59611.5	71120.6	72299.2	69942	76387.3	77766.3	75008.4				22.7915	67307.1	69618.1	64996	63124.3	64198.7	62050	73890.2	75464.9	72315.6	68817.5	69898.9	67736.1
	22.8269	64349.7	73173.6	55525.8	69907.5	81291	58524	71204.3	72326.4	70082.3	76279.8	77528.3	75031.3				22.8269	69535.2	72009	67061.5	61806.8	62953	60660.6	73569.9	75143.7	71996.1	69818.6	70889.5	68747.7
	22.8622	65226.2	75273.7	55178.7	71047.5	84044.9	58050.2	71620.3	72840.1	70400.6	76653.6	78043	75264.2				22.8622	71911.6	74362.7	69460.5	60317.8	61453.2	59182.4	73714.3	75327.3	72101.3	70052.8	71135.4	68970.2
	22.8975	66271.7	76655.9	55887.6	72354.8	86130.3	58579.4	72608.1	73719.6	71496.5	77685.7	79047.5	76323.8				22.8975	74268.3	76849.7	71687	58891.8	59979.1	57804.5	74628.5	76301.5	72955.6	69709.3	70785.3	68633.3
	22.9329	67475.3	77477.2	57473.5	73601.6	87236.1	59967.1	74226.2	75287	73165.4	79349.7	80818.3	77881.1				22.9329	75979.7	78584.4	73375.1	58082.5	59076.2	57088.8	76274.2	77882.2	74666.2	68844.2	69880	67808.3
	22.9682	68507.8	77142.8	59872.8	74952.8	87571.3	62334.2	76086.6	77440	74733.1	81409.4	82702	80116.8				22.9682	77196.7	79920.2	74473.3	58134.5	59133.1	57135.9	78396	79994.8	76797.1	67502.5	68532.3	66472.7
	23.0035	69437.9	76378.5	62497.3	76072.2	86807.7	65336.7	78200.2	79552	76848.3	83803.9	85501	82106.9				23.0035	77901.4	80686.9	75115.9	59315.8	60291.6	58339.9	80949.5	82722.4	79176.5	65969.5	67022	64917
	23.0389	70218	74727.8	65708.3	77019.5	85328.6	68710.4	80405.8	81740.6	79070.9	86248.1	88142.9	84353.2				23.0389	78207.6	81156.5	75258.7	61379.2	62402.9	60355.4	83512.9	85105.4	81920.5	64522.1	65540.2	63503.9
	23.0742	70738.2	73207.2	68269.2	77496.6	83030.4	71962.8	82510.2	83914.9	81105.6	88456.3	90442.2	86470.5				23.0742	77883.4	80854.4	74912.4	64021.6	65084.8	62958.4	85904.9	87708	84101.8	63304.2	64223.2	62385.2
	23.1095	70968.9	72934.2	69003.5	77731.1	80621	74841.1	84367.8	85959.2	82776.4	90396.2	92327.7	88464.8				23.1095	77212.4	80252.7	74172.2	66671.3	67776.4	65566.3	87971.9	89613.8	86329.9	62752.4	63643.6	61861.2
	23.1449	71062.6	74676.3	67448.9	77717.7	79750.1	75685.3	85663	87326.1	84000	91954.1	93996.6	89911.6				23.1449	76381.7	79341.8	73421.7	68801.4	70006.9	67595.8	89676.3	91533.5	87819.1	63061.1	63971.9	62150.3
	23.1802	71031.1	76245.6	65816.6	77488.1	80449.1	74527	86557.2	88370.2	84744.3	92972.7	94834.9	91110.5				23.1802	75563.2	78652.8	72473.7	70130.6	71315.8	68945.4	90916.4	92836.8	88996	64362.9	65386.4	63339.3
	23.2156	70893.4	77171.7	64615.2	77196.7	81161.7	73231.7	86972.5	88615.4	85329.6	93520.9	95383.1	91658.7				23.2156	74881.3	78132.3	71630.3	70710.3	71891.1	69529.5	91577.8	93553.5	89602.1	66592.6	67635.1	65550.1
	23.2509	70774.6	77229.6	64319.6	77024.7	81216.1	72833.3	87116.3	88779.9	85452.7	93486.7	95252.4	91720.9				23.2509	74734	78123.5	71344.5	70474.3	71685.4	69263.3	91785.7	93870.9	89700.6	69316	70414.6	68217.4
	23.2862	70901.2	76566.6	65235.9	77086.3	80221.7	73950.8	86806.2	88349.4	85263	92971.3	94545.4	91397.2				23.2862	75360.7	78722	71999.4	69475.8	70638.4	68313.3	91616.8	93525.3	89708.4	71926.5	73047	70806
	23.3215	71328.6	75134	67523.1	77424.6	79080.3	75768.9	86181.7	87787.7	84575.6	91993.6	93577.5	90409.7				23.3215	76765.6	80143.1	73388.1	67941.2	69037.1	66845.2	91159.9	93180.4	89139.4	74518.7	75587.7	73449.8
	23.3569	71983.7	73699.3	70268.2	78240.1	81447.1	75033.2	85214.2	86873.4	83555	90877.6	92383.4	89371.7				23.3569	78878.7	82330.3	75427.1	66273.4	67311.5	65235.3	90398.6	92308.8	88488.5	76485.9	77714.8	75257.1
	23.3922	72812.5	76033.8	69591.3	79144.5	86099.7	72189.3	84226.4	85837.4	82615.5	89611	90964.1	88257.8				23.3922	81426.3	84893.7	77958.8	64623.2	65727.7	63518.7	89675.9	91640.6	87711.2	77661.2	78926.7	76395.7
	23.4276	73698.7	80100.5	67296.9	80049.5	90609.3	69489.6	83356.2	84906.8	81805.6	88444.1	89927.3	86961				23.4276	84018.6	87452.3	80584.9	63465.3	64502.5	62428.2	89092.8	91134.9	87050.7	78104	79366.5	76841.4
	23.4629	74449.4	83913.1	64985.6	81035.2	95125.2	66945.2	82501.8	83965.8	81037.9	87637.5	88954.2	86320.8				23.4629	86210.8	89929.1	82492.4	63276.1	64240.9	62311.2	88779.8	90839.4	86720.3	77750.8	78911.5	76590.2
	23.4982	75177.1	86910	63444.2	81836.8	98465.5	65208	82130.5	83481.4	80779.6	87234.7	88501.2	85968.3				23.4982	87971	91474.5	84467.4	64373.2	65296.1	63450.3	88972.1	91073.9	86870.3	76771.8	77828.4	75715.3
	23.5336	75944.3	89092.8	62795.9	82636.5	100293	64980.5	82224.2	83565.4	80882.9	87579.5	88957.4	86201.6				23.5336	89018.7	92698.4	85339	66607.5	67565.1	65649.9	89840.2	92071	87609.5	75323.5	76484.5	74162.6
	23.5689	76578.8	89863.1	63294.6	83533.8	101320	65747.2	82962.1	84306.9	81617.2	88605.6	90165.1	87046.1				23.5689	89311.6	92840.1	85783.1	69661.9	70757.8	68566.1	91549.6	93825.2	89273.9	73515.2	74629.6	72400.8
	23.6042	77319.5	89879.6	64759.4	84177	100292	68061.8	84268.6	85746.6	82790.7	90278.3	91937.5	88619				23.6042	89105.4	92791.1	85419.7	72717	73889.9	71544.1	93818.1	96141.3	91494.8	71767	72877.2	70656.9
	23.6396	77907.1	88855.4	66958.7	84781.6	98708.5	70854.7	85853.5	87478.4	84228.7	92385.7	94039.8	90731.6				23.6396	88262.3	91932	84592.7	75389.7	76751.3	74028.1	96540.8	98819.8	94261.8	70302.8	71427.1	69178.4
	23.6749	78314.5	87056.8	69572.2	85280.2	96259	74301.4	87633.4	89227.6	86039.1	94574.6	96291.9	92857.3				23.6749	86965	90695.4	83234.6	77178	78486.6	75869.4	99514.5	102240	96789.5	69436.8	70502.6	68371.1
	23.7102	78712.3	85268.3	72156.2	85574.6	93584	77565.3	89251	91038.4	87463.6	96783	98449.8	95116.2				23.7102	85542.8	89171.7	81913.8	78071	79498.4	76643.5	102344	105212	99476.4	69718.9	70706.4	68731.5
	23.7456	78901.3	83513.9	74288.8	85708.9	91083	80334.8	90650.9	92637.2	88664.6	98678.6	100478	96879.2				23.7456	84107.8	87612.3	80603.4	77953.7	79198.6	76708.9	104721	107393	102048	71137.6	72064.6	70210.6
	23.7809	78908.3	82361.8	75454.8	85789.4	89462.2	82116.6	91678.7	93488	89869.3	100083	102025	98140.6				23.7809	82869.7	86587.9	79151.5	76951	78390.6	75511.5	106651	109320	103982	73581.5	74719.7	72443.3
	23.8163	79064.2	81864.8	76263.5	85986.1	88864.5	83107.7	92305.6	94259.6	90351.7	101063	103062	99063.4				23.8163	82302.5	85944.8	78660.2	75289.3	76620.2	73958.5	107913	110458	105367	76754.5	77907.1	75602
	23.8516	79301.6	82590.2	76013.1	86412.3	89668.2	83156.5	92392.5	94413	90372	101175	103189	99160.1				23.8516	82588.9	86269.9	78907.9	73294	74528.6	72059.4	108638	111321	105956	80075.6	81227.4	78923.7
	23.8869	79770.4	84496.5	75044.3	87105.8	92088.6	82123.1	92138.8	94121.4	90156.1	100807	102754	98860.6				23.8869	83848.7	87496.2	80201.2	71370.5	72588.5	70152.5	108667	111418	105915	83000.7	84179.2	81822.2
	23.9223	80384.2	87441.5	73327	88003.3	95704.5	80302	91356.7	93281.2	89432.2	100025	101909	98142.4				23.9223	85963	89475.5	82450.6	69840.5	71024.7	68656.3	108309	111030	105588	85383.7	86856.8	83910.6
	23.9576	81190.2	91541.5	70839	88925	100241	77608.7	90469.2	92347.8	88590.6	98879.3	100747	97011.8				23.9576	88618.7	92039.9	85197.5	69349.6	70478.7	68220.5	107371	110119	104623	86957	88490.3	85423.8
	23.9929	81731.1	95059.3	68402.8	89654.7	104891	74418.6	89340.9	91061.3	87620.4	97410.8	99299.3	95522.4				23.9929	91062	94659.8	87464.2	70314.1	71479.8	69148.4	106168	109006	103330	87609.3	89002.1	86216.5
	24.0283	81953.1	97923.2	65983	90096.7	108854	71339.2	88217.6	90016.1	86419.2	95935.2	97750.5	94119.8				24.0283	93134.7	96433.3	89836	72669.6	73804.9	71534.3	104707	107510	101904	87371.2	88630.9	86111.5
	24.0636	82021.3	99712.1	64330.5	90319.7	111466	69172.9	87259.3	88883.1	85635.6	94711.8	96571.1	92852.4				24.0636	94642.8	98111.6	91174	76315.1	77734.4	74895.7	103426	106315	100537	86413.9	87833	84994.9
	24.0989	82124.7	100848	63401.5	90443.8	113308	67579.6	86756.8	88223.2	85290.4	93981.5	95817.5	92145.5				24.0989	95145.6	98378.7	91912.6	79978.8	81302.8	78654.8	102503	105293	99713.5	84785.5	86103.5	83467.5
	24.1343	82004	100593	63414.7	90337.6	113353	67322.2	86753.1	88226.8	85279.4	93835.8	95700.4	91971.1				24.1343	95143.3	98437.1	91849.5	83099	84273.3	81924.7	101954	104892	99016.9	82647.1	83912.4	81381.8
	24.1696	81889.1	98969.2	64809	90256.8	111950	68563.6	87476.2	88822.6	86129.7	94561.2	96294.8	92827.6				24.1696	94283.1	97401.4	91164.8	85343.6	86610.7	84076.5	102133	105067	99198.7	80423.4	81660.4	79186.4
	24.205	81998.4	96485.4	67511.5	90403.6	109225	71581.7	89306.5	90554.9	88058.1	96413.1	98105	94721.2				24.205	92880.5	96085.2	89675.7	86640.8	88041.1	85240.5	103215	106077	100353	78688.7	79849.2	77528.2
	24.2403	82230.4	92743.3	71717.5	90616.5	105124	76108.6	91777.1	93094.8	90459.3	99216.5	101086	97346.7				24.2403	91107.2	94174.3	88040.1	86579.7	88037.1	85122.2	105364	108391	102337	77542.3	78733.1	76351.5
	24.2756	82801.8	89183.3	76420.3	91084.3	100648	81520.7	95044.3	96590.7	93497.8	102643	104802	100485				24.2756	89205.3	92209.2	86201.3	85706.5	87249.5	84163.6	108037	110944	105130	77546.2	78633.6	76458.8
	24.3109	83728.8	85993.3	81464.4	91874.5	96798.6	86950.5	98235.5	99801.9	96669	106291	108523	104059				24.3109	87448	90320.8	84575.2	83933.8	85432.7	82434.9	110885	114167	107603	78995.2	80058.5	77931.9
	24.3463	84775.2	87796.9	81753.4	92860.2	94765.9	90954.4	101777	103727	99827.5	109931	111745	108118				24.3463	86209.8	89034.8	83384.8	81648	83033.5	80262.5	113681	116869	110492	81988.6	83245.7	80731.4
	24.3816	85973.7	91276	80671.5	94288.6	97960.9	90616.2	104716	106968	102463	113349	115285	111414				24.3816	85714.5	88491.2	82937.8	79295.6	80599.9	77991.3	115974	118957	112992	85691.6	87132.2	84250.9
	24.417	87673.9	94338.8	81009	96193.2	101116	91270	107104	109125	105082	115939	118338	113539				24.417	86636.8	89545.3	83728.4	77403.3	78673	76133.6	117814	120851	114777	89806	91132.6	88479.3
	24.4523	89568.2	95753.2	83383.1	98327.7	102701	93954.1	109151	111238	107065	118202	120594	115810				24.4523	88866.1	91946.3	85785.8	76500.3	77754.4	75246.1	119140	122153	116128	93583.2	95001.1	92165.3
	24.4876	91828.9	96207	87450.7	100696	103104	98289.1	110751	112891	108610	119641	121799	117484				24.4876	92179.8	95256.1	89103.5	77317.6	78386.5	76248.6	119679	122614	116744	96317	98163.2	94470.9
	24.523	94161.2	96593.6	91728.8	102891	106279	99501.9	111619	113778	109460	120345	122701	117989				24.523	95904.7	98843.2	92966.2	79863.5	81240.2	78486.7	119399	122367	116431	98344	100155	96532.9
	24.5583	95860.7	99130	92591.5	104769	111842	97696.2	111955	114030	109880	120375	122751	117998				24.5583	99585.4	102450	96721.2	83911.7	85500.3	82323	118319	121163	115475	99257.1	100929	97584.8
	24.5936	97268.7	103014	91523.8	106214	116856	95571.5	111840	113847	109832	119752	122267	117236				24.5936	102688	105865	99510.2	88294.2	89763.4	86825	116703	119711	113696	99176.8	100668	97686.1
	24.629	98267.5	106911	89623.9	107164	121303	93024.3	111244	113343	109146	118712	121191	116232				24.629	105047	108596	101498	92107.1	93690.1	90524.1	114689	117509	111869	98033.9	99609	96458.9
	24.6643	98795.3	109725	87865.2	107315	123940	90690.4	110499	112600	108398	117506	119869	115142				24.6643	106388	109589	103187	95008.6	96591.8	93425.4	112448	115172	109725	96214.2	97795.2	94633.3
	24.6996	98903.3	111394	86413	107221	125702	88740.5	109686	111775	107598	116251	118264	114239				24.6996	107014	110476	103551	96686.6	98189.4	95183.9	110194	112972	107416	93692.5	95234.8	92150.2
	24.735	98667.1	111878	85455.6	106752	125885	87619.2	109121	111057	107185	115438	117248	113629				24.735	106848	110235	103461	97033.8	98660.7	95407	108297	111048	105545	91127.9	92511.4	89744.4
	24.7703	98461.2	111436	85486.6	106122	124685	87557.9	108926	110679	107172	115050	116900	113201				24.7703	106090	109717	102463	96183.2	97944.1	94422.2	106919	109593	104244	88824.3	90245.8	87402.8
	24.8056	98181.8	110410	85953.4	105600	122151	89049.4	109305	111209	107402	115532	117350	113715				24.8056	104812	108427	101197	94244.9	95825.5	92664.3	106455	109120	103789	87404.2	88649.7	86158.7
	24.841	98150.5	108230	88070.6	105442	119298	91585.5	110646	112490	108801	116939	118800	115078				24.841	103297	107078	99515.6	91655.1	93157.6	90152.7	107335	109841	104828	87093.9	88467.3	85720.5
	24.8763	98702.2	106033	91371.3	105818	116024	95612.7	112709	114677	110742	119433	121407	117458				24.8763	102140	105952	98327.9	88911.5	90433.4	87389.7	109603	112356	106849	88634.9	89890.7	87379.1
	24.9117	99732.5	103990	95475.4	106885	113452	100317	115567	117520	113615	122698	125001	120395				24.9117	101639	105651	97627.9	86505.8	87995.9	85015.7	112741	115171	110312	91932.3	93464.6	90400
	24.947	101221	103614	98828.2	108612	112262	104962	118648	120745	116550	126482	128895	124068				24.947	102114	106178	98050.8	85177.9	86481	83874.8	116554	119145	113963	96566.3	98081.2	95051.4
	24.9823	103029	105433	100624	111049	113228	108871	121720	124201	119238	130012	132098	127927				24.9823	104025	108593	99456.4	85643.4	86911.7	84375	120375	122712	118038	101391	102994	99788.1
	25.0177	105360	108129	102591	113499	116103	110896	124372	126850	121895	133134	135377	130892				25.0177	107537	112006	103067	88278.5	89695.8	86861.2	123861	126635	121086	105963	107654	104273
	25.053	107942	110994	104890	116682	121080	112284	126430	128690	124171	135756	137854	133658				25.053	112100	116614	107586	92855.6	94408.6	91302.5	126757	129559	123955	109634	111254	108014
	25.0883	110198	114715	105680	119586	126750	112422	127757	130000	125515	137582	140031	135133				25.0883	116904	121731	112077	98053.7	99776.5	96330.9	128975	131804	126145	112226	113924	110529
	25.1237	111731	118482	104980	121871	131949	111793	128287	130878	125697	138505	140704	136306				25.1237	121433	126324	116542	103055	104674	101435	130424	132908	127939	113720	115680	111759
	25.159	112839	121989	103689	123334	136272	110395	128189	130759	125620	138422	141131	135714				25.159	125063	130380	119746	106823	108334	105312	131035	133704	128366	113779	115947	111611
	25.1944	112923	123985	101861	123795	139601	107988	127192	129711	124674	137528	140597	134459				25.1944	127681	132934	122428	109070	110966	107173	130518	133313	127723	112605	114558	110652
	25.2297	112459	125654	99263.4	123431	141430	105431	125566	127940	123192	135851	138680	133022				25.2297	129156	134056	124257	109742	111577	107907	129484	132236	126733	110450	112370	108531
	25.265	111226	125664	96787.2	122186	141733	102638	123413	126006	120820	133540	135949	131132				25.265	129483	134606	124360	109063	110870	107257	128044	130625	125463	107563	109250	105875
	25.3004	109421	124564	94278.1	120353	140778	99927.9	120998	123362	118633	130725	133031	128420				25.3004	129070	134541	123600	106873	108600	105147	126184	128765	123603	104444	106312	102576
	25.3357	107398	122682	92114.7	118011	138380	97641.8	118598	120812	116385	128141	130294	125988				25.3357	127774	133175	122372	103976	105691	102261	124404	126947	121860	101574	103078	100071
	25.371	105183	119939	90427.9	115611	135199	96024.1	116399	118549	114249	125865	127960	123771				25.371	125929	131393	120465	100612	102345	98878.3	122973	125542	120404	99570	101098	98042
	25.4064	103224	116910	89537.2	113557	131594	95520.6	114843	116833	112853	124330	126303	122357				25.4064	123979	129721	118237	97691.3	99312.5	96070.2	122236	124659	119813	98952.1	100410	97493.8
	25.4417	101934	114482	89385.5	112066	128045	96087.3	114304	116293	112314	123976	125923	122029				25.4417	122237	128066	116409	95790.8	97311.9	94269.7	122647	125065	120230	100494	102059	98929
	25.477	101467	112411	90524.3	111900	125720	98080.8	114955	116966	112943	125097	127146	123048				25.477	121117	126843	115390	95821.2	97231.8	94410.5	124545	127379	121711	104278	105977	102579
	25.5124	102443	111756	93130.3	113295	125183	101407	117412	119341	115484	128067	130459	125675				25.5124	121225	127134	115316	98597.8	100070	97125.9	128424	131186	125662	109735	111708	107761
	25.5477	105231	113333	97128.8	116462	127249	105675	121141	123284	118999	132288	134843	129732				25.5477	123108	128977	117238	103683	105673	101694	133384	136547	130222	115868	117806	113930
	25.583	109125	116344	101906	120957	131486	110427	125662	128343	122981	137074	139829	134318				25.583	127082	132677	121487	110230	112439	108020	139159	142570	135749	121796	124050	119541
	25.6184	113790	122198	105382	125856	137519	114193	130345	132652	128037	142364	145310	139417				25.6184	132044	137965	126122	116146	118019	114273	145157	148442	141871	126724	128959	124489
	25.6537	118534	128781	108286	130992	144582	117403	134952	137654	132249	147548	150619	144477				25.6537	137066	143479	130654	120844	123110	118578	151104	154560	147649	130045	132546	127545
	25.6891	122602	133974	111230	135549	150721	120377	138863	141671	136056	152118	155091	149145				25.6891	141351	147419	135282	123852	126113	121591	155736	158731	152741	131863	134162	129564
	25.7244	125744	138193	113295	139123	155307	122939	142686	145470	139901	156160	159991	152328				25.7244	144458	150222	138695	125192	127239	123145	159982	163153	156811	132239	134248	130230
	25.7597	128449	142068	114831	142299	159695	124904	144936	147576	142296	159033	163473	154594				25.7597	146505	152026	140984	124626	126940	122312	162649	165799	159499	130976	133224	128728
	25.795	130543	144737	116349	144131	162290	125973	146690	149729	143651	160367	164512	156222				25.795	147393	153308	141478	122530	124802	120258	164833	168616	161050	128621	130498	126744
	25.8304	131441	145715	117166	144671	163181	126161	147665	150769	144561	161086	164580	157591				25.8304	146673	152290	141056	119111	121306	116916	165468	169448	161488	125247	127210	123283
	25.8657	131793	145915	117670	144278	162450	126107	147968	151047	144889	160736	163974	157498				25.8657	144755	150448	139063	115333	117175	113490	165090	168818	161363	121485	123290	119681
	25.9011	131351	144982	117720	143274	160640	125909	147809	150490	145127	159757	163218	156296				25.9011	141983	147343	136624	111614	113344	109885	164379	168040	160717	117835	119779	115892
	25.9364	130525	143759	117291	141569	158297	124840	147070	149601	144539	158080	161373	154787				25.9364	138701	144173	133230	108943	110732	107154	162848	166796	158900	115130	116929	113330
	25.9717	129558	142141	116976	139834	155666	124001	146345	148913	143776	156621	159567	153674				25.9717	135204	140591	129817	108336	110072	106601	161308	165211	157406	114092	115645	112539
	26.0071	128929	140850	117009	138511	153936	123087	145764	147985	143544	155284	157910	152658				26.0071	132116	137498	126734	110974	112772	109175	160036	164054	156018	115606	117463	113749
	26.0424	128786	140512	117059	137941	153002	122880	145660	148149	143170	154877	157535	152218				26.0424	130027	135304	124750	117131	119328	114935	159409	163778	155039	120028	121990	118066
	26.0777	129641	141560	117722	138856	154776	122936	146904	149347	144460	155530	158016	153043				26.0777	129656	134749	124563	124985	127508	122463	160097	164569	155625	126794	128901	124687
	26.1131	131854	144813	118896	141437	158727	124148	149130	151341	146919	157771	160493	155048				26.1131	131803	136910	126695	132458	134521	130396	161953	166870	157036	134507	136972	132041
	26.1484	136030	150930	121131	145938	165233	126643	152904	155628	150179	161850	164869	158831				26.1484	136746	141391	132100	138602	140637	136566	165969	170805	161133	141622	144383	138861
	26.1837	140992	156357	125627	151880	172847	130914	158099	161052	155146	167563	170705	164421				26.1837	143165	147806	138523	142612	145245	139979	171860	176890	166830	148021	151460	144582
	26.2191	146223	161426	131020	158252	179110	137395	164552	167439	161665	174744	178177	171311				26.2191	149273	153724	144821	144843	147509	142177	179316	185004	173629	152752	155602	149902
	26.2544	151171	165146	137196	163687	184086	143287	170483	174268	166698	181853	186578	177128				26.2544	154747	159645	149848	144643	147319	141967	186308	191634	180981	155562	158443	152680
	26.2898	155785	167854	143715	168807	188541	149074	176482	179754	173210	188227	192698	183756				26.2898	158732	163707	153757	142451	144842	140060	193199	197761	188636	156414	159041	153786
	26.3251	158647	168534	148760	172364	189739	154989	181767	185101	178433	194235	198781	189690				26.3251	161693	166236	157150	138732	140946	136517	199171	203412	194930	155289	157740	152838
	26.3604	160683	167478	153888	174613	189046	160180	186130	189584	182676	199452	204371	194534				26.3604	163113	167404	158822	133991	136339	131644	204189	208900	199479	152640	154928	150352
	26.3958	161307	165923	156692	175380	185902	164857	188588	192351	184825	202437	206340	198535				26.3958	162908	167536	158281	129400	131410	127390	208159	214157	202161	148500	150939	146062
	26.4311	160764	165507	156022	174763	181710	167817	190062	194186	185938	204107	207462	200753				26.4311	161443	166129	156756	125806	127813	123799	210111	216125	204096	143782	145927	141637
	26.4664	159124	165823	152425	173140	177333	168947	190494	194342	186647	204553	208528	200578				26.4664	158835	163681	153990	124468	126334	122602	210556	216808	204303	139252	141511	136994
	26.5018	156842	165957	147727	170556	174894	166219	189886	193539	186232	203078	206531	199625				26.5018	156053	160774	151332	126948	128645	125251	209895	215646	204143	135505	137542	133469
	26.5371	154177	165390	142965	167247	172839	161656	187845	191152	184538	200431	203792	197070				26.5371	153355	158238	148473	134132	136228	132036	208247	214340	202153	133965	135993	131936
	26.5724	151536	163523	139550	164398	169960	158836	185052	187882	182221	197079	200452	193706				26.5724	151313	156459	146166	143518	146505	140531	205666	211771	199561	135243	137160	133327
	26.6078	149269	159771	138767	162171	166305	158037	181762	184770	178754	193177	196269	190085				26.6078	150964	156570	145359	153077	156369	149786	202602	208620	196584	140627	142461	138793
	26.6431	148170	154990	141350	161265	164986	157544	178218	181283	175154	189278	192066	186489				26.6431	153018	158509	147527	161173	164499	157847	199603	205774	193432	149355	151957	146753
	26.6785	148688	151612	145764	162520	173456	151584	175304	178225	172382	186212	188984	183439				26.6785	158804	164930	152678	167042	170722	163363	197227	203497	190957	159908	162873	156942
	26.7138	151443	162528	140357	165553	186290	144816	173254	175780	170729	184439	187142	181736				26.7138	167876	174616	161135	170051	173442	166661	196251	202486	190017	169466	172939	165992
	26.7491	155321	175320	135322	170362	200877	139847	172811	175172	170449	184532	187357	181707				26.7491	177557	184244	170870	170691	173444	167938	196771	202959	190583	177841	181531	174151
	26.7844	160087	187496	132678	175982	213858	138106	174545	177152	171939	187096	190071	184121				26.7844	187243	193883	180602	168529	171196	165862	199937	206192	193683	183948	187706	180190
	26.8198	165419	196941	133896	182458	224808	140108	178620	181220	176021	192209	195920	188497				26.8198	195670	202692	188648	164380	167068	161692	205643	212554	198733	187862	191826	183898
	26.8551	171072	203421	138722	189174	231847	146501	184487	187894	181079	200103	204459	195746				26.8551	202429	210378	194479	158603	161146	156060	213321	221026	205616	188734	191801	185667
	26.8905	175981	207954	144009	195212	235666	154758	190752	195008	186495	208063	212036	204090				26.8905	206757	214759	198756	152752	155419	150085	221537	228025	215049	187761	190815	184708
	26.9258	179923	210123	149723	199557	235486	163629	196779	202111	191447	215907	221040	210775				26.9258	209586	217092	202079	147963	150242	145684	228985	235909	222061	185185	188483	181888
	26.9611	183159	209711	156607	203066	233297	172835	202808	207537	198080	223007	228107	217906				26.9611	210287	218494	202080	145739	148210	143269	237149	243497	230802	180336	183196	177475
	26.9965	185247	207393	163102	204660	228889	180431	208053	213794	202313	229240	234306	224173				26.9965	209128	218021	200235	147756	150014	145498	242258	248413	236103	174494	177123	171864
	27.0318	186355	204358	168351	205362	223616	187108	211880	216720	207041	234042	239925	228160				27.0318	206804	215620	197987	155439	158098	152780	246834	252909	240758	168409	170970	165848
	27.0671	186797	200741	172853	205105	217585	192626	214283	218735	209831	237483	243459	231507				27.0671	203989	213072	194907	167650	170738	164561	248623	255586	241660	163516	165860	161172
	27.1025	186587	198167	175007	203987	212860	195114	215987	220502	211472	238649	244203	233095				27.1025	201151	210797	191506	180609	183613	177606	248806	254625	242986	160881	162927	158835
	27.1378	186148	196698	175597	203136	210601	195670	215855	220400	211310	237751	243255	232247				27.1378	199050	208716	189385	191950	195509	188391	246692	251565	241820	161968	164175	159760
	27.1731	186150	197834	174467	202780	212450	193110	214786	218934	210638	235891	240779	231003				27.1731	199331	209082	189580	199841	203402	196281	242959	248511	237407	168258	170543	165973
	27.2085	186970	203688	170252	203577	218907	188248	212894	216840	208947	233123	237778	228467				27.2085	202436	212510	192362	205321	209388	201254	237936	243702	232170	179674	182578	176769
	27.2438	189439	214762	164116	205774	231862	179686	211069	214698	207440	229362	233848	224875				27.2438	210737	221223	200250	206111	210306	201916	232140	237758	226522	193064	196999	189130
	27.2792	193799	230595	157002	210398	250438	170357	209039	212614	205463	226003	229275	222730				27.2792	222449	233350	211547	204083	207637	200530	226130	231556	220703	206559	212292	200826
	27.3145	198549	246653	150444	215505	269230	161779	208421	211946	204895	224144	227654	220633				27.3145	234426	244989	223864	199358	203255	195462	220870	226097	215642	218310	223623	212997
	27.3498	203277	260150	146404	221347	286665	156029	208988	212725	205251	224365	227873	220858				27.3498	245676	256474	234879	192634	196242	189026	216973	222081	211866	228113	233015	223210
	27.3852	207863	269510	146217	227119	300126	154111	211980	215378	208582	227494	231048	223939				27.3852	255359	267368	243350	184970	188212	181728	215673	220792	210554	234391	239518	229264
	27.4205	213616	277521	149711	233377	307783	158971	218026	221370	214681	234127	238350	229904				27.4205	262961	273688	252235	178339	181218	175460	218035	223145	212926	237454	242047	232860
	27.4558	219520	277859	161182	240150	309378	170922	227848	230992	224705	244557	249102	240012				27.4558	267612	278137	257086	174566	177288	171845	225354	230770	219939	236630	240345	232915
	27.4912	225922	272476	179368	246236	303615	188857	240654	244721	236588	258283	263952	252615				27.4912	268958	279863	258053	175902	178839	172965	236749	242047	231450	232953	236372	229534
	27.5265	230750	263210	198289	252142	294553	209731	253815	259036	248593	272809	280084	265534				27.5265	268239	280243	256235	184896	188543	181250	249983	255242	244723	226723	230613	222832
	27.5618	234958	250536	219380	256072	281137	231007	268720	274381	263059	288354	296269	280439				27.5618	264824	275973	253675	201137	205057	197217	263189	268036	258341	219034	222237	215831
	27.5972	237603	243133	232072	258446	267028	249863	281277	288288	274266	302898	312471	293325				27.5972	259577	270382	248771	218321	223876	212765	274934	281439	268429	210984	213953	208014
	27.6325	239480	259669	219291	260020	275283	244758	294024	300939	287109	316032	325901	306164				27.6325	253356	264419	242293	234223	239881	228565	285411	290308	280514	204000	206681	201320
	27.6678	240185	274713	205656	261132	292086	230179	303024	308706	297342	325944	335162	316727				27.6678	247360	258731	235990	246843	252817	240870	294645	301129	288160	200088	203122	197055
	27.7032	240801	287154	194449	262461	305211	219712	310259	316968	303549	334132	342771	325493				27.7032	242795	254261	231329	254292	259400	249183	300944	307775	294113	200985	203763	198207
	27.7385	241683	293980	189386	263318	309819	216816	315067	322473	307661	339365	348011	330719				27.7385	241161	252715	229606	257270	262091	252449	304431	309783	299079	208917	212241	205592
	27.7738	244500	297786	191215	266297	308838	223757	318047	325563	310531	341263	349086	333440				27.7738	243986	255235	232737	255537	260006	251068	304823	310420	299226	224727	228895	220559
	27.8092	250129	293337	206921	272977	302937	243018	318194	324846	311543	340064	347380	332748				27.8092	253652	264395	242908	250361	254624	246098	302862	308635	297090	243865	249859	237872
	27.8445	257156	284271	230042	280907	292484	269331	317192	323239	311146	336798	341933	331664				27.8445	268928	278374	259482	241883	245625	238140	298728	304317	293139	262883	271103	254664
	27.8799	263895	273538	254253	288841	304568	273113	314227	319844	308610	332169	337273	327066				27.8799	284360	295048	273672	231866	235914	227819	294048	299429	288668	280727	288399	273056
	27.9152	270440	285652	255228	295635	333914	257355	311765	317363	306167	327344	332625	322062				27.9152	298673	309495	287852	222518	226055	218981	288773	294508	283038	294816	299798	289834
	27.9505	275445	304995	245895	302021	359633	244410	308782	312995	304570	322838	328235	317441				27.9505	310669	321396	299942	216545	219898	213192	285104	290306	279902	306288	311897	300678
	27.9859	281340	326570	236109	306797	379654	233941	306480	311112	301848	321123	326459	315787				27.9859	319537	329321	309753	216923	220778	213068	283081	288877	277285	312060	317181	306940
	28.0212	285581	339529	231634	311449	393270	229628	307176	312305	302047	321487	326779	316195				28.0212	324085	333766	314405	227119	231097	223140	285435	291423	279447	312543	318410	306676
	28.0565	289960	346560	233360	314408	396359	232457	310755	316793	304717	326273	331702	320844				28.0565	323786	333290	314282	249124	254368	243881	293576	300229	286923	308547	313847	303248
	28.0919	294666	347729	241604	319964	394142	245785	318623	324538	312708	336560	343316	329803				28.0919	320657	330274	311041	273169	278210	268128	307769	315854	299683	300344	304822	295865
	28.1272	301325	342160	260489	326213	382248	270178	332182	338329	326035	351929	360584	343274				28.1272	314215	323184	305245	297674	305879	289470	329026	336679	321372	289843	293986	285700
	28.1625	307105	331883	282328	332984	369432	296535	347891	357075	338708	371587	381931	361243				28.1625	305448	314016	296880	316913	325185	308641	354117	364974	343260	278366	282755	273978
	28.1979	313428	322588	304268	338062	355088	321036	363962	371402	356522	391158	404077	378239				28.1979	296095	304424	287765	330383	338689	322078	379987	390923	369051	267836	271652	264019
	28.2332	318594	327847	309342	344736	358285	331188	380058	390421	369695	411569	423392	399746				28.2332	287921	295989	279853	338933	346648	331219	405978	417687	394269	261334	264567	258100
	28.2686	324867	343935	305799	351427	376912	325941	394319	402400	386238	426595	438973	414216				28.2686	283273	291581	274965	339130	345222	333038	428185	436562	419809	261905	265069	258742
	28.3039	331885	357457	306314	359254	388673	329835	404300	414076	394525	441453	451825	431080				28.3039	284358	293565	275151	332704	338614	326794	447990	458901	437078	271738	275771	267705
	28.3392	339916	359063	320769	369351	391755	346946	411907	421648	402166	450777	460764	440791				28.3392	293674	302742	284606	321132	327067	315196	463511	474435	452586	295745	302419	289071
	28.3746	350315	358170	342460	383119	392290	373948	415942	425303	406582	456622	467891	445353				28.3746	317237	327792	306682	306835	312466	301203	475713	489769	461657	327337	336139	318534
	28.4099	363144	390229	336060	397072	423650	370493	415228	420951	409506	456088	465683	446493				28.4099	347432	361113	333752	293135	298170	288100	483084	498335	467833	360322	371182	349462
	28.4452	373873	431354	316393	409618	470895	348341	411518	419458	403578	452159	463010	441307				28.4452	376225	389151	363299	283124	287444	278804	485946	501107	470786	390051	398486	381615
	28.4806	382145	470204	294086	418309	508444	328174	405248	413452	397044	444876	454026	435725				28.4806	407971	422639	393304	281653	286072	277234	487119	500326	473913	413885	426836	400934
	28.5159	386451	500718	272185	425839	550239	301439	396019	404245	387793	434733	444206	425261				28.5159	433787	448542	419031	293966	298759	289174	484686	496734	472637	430941	441405	420476
	28.5512	390061	527963	252160	429199	580278	278120	386249	393471	379028	423524	433029	414019				28.5512	453453	469261	437644	328408	336617	320199	481245	492924	469566	444962	455940	433984
	28.5866	392193	549773	234613	429915	600546	259284	377654	383710	371598	414156	423015	405296				28.5866	467868	484519	451218	366839	375778	357899	478851	492868	464834	450534	460527	440541
	28.6219	391034	557182	224886	430560	613810	247310	371822	377902	365743	407882	416368	399396				28.6219	478316	493823	462810	405939	419494	392384	478558	492718	464397	448027	457477	438577
	28.6572	389499	555599	223399	428817	607363	250271	371874	378175	365573	408602	416305	400898				28.6572	481213	500157	462269	441457	456750	426163	483285	499490	467079	437697	444199	431195
	28.6926	388706	540798	236614	428009	587084	268933	380693	388199	373187	418763	426366	411160				28.6926	478386	495620	461152	468544	480890	456199	495862	512124	479600	421818	428269	415367
	28.7279	391325	515348	267302	430280	554366	306193	399624	406512	392736	441759	453423	430095				28.7279	473333	492000	454666	483346	494104	472588	519339	539530	499148	402785	408836	396734
	28.7632	401393	477618	325168	438240	513998	362482	434657	443955	425359	478683	491338	466028				28.7632	466865	487174	446555	487019	493953	480084	559320	585337	533303	385581	391299	379863
	28.7986	411611	438078	385144	450922	473140	428704	473624	484903	462344	522816	541352	504279				28.7986	462571	484489	440653	480328	489887	470770	604315	628727	579903	373403	378539	368268
	28.8339	425328	453328	397327	469195	504991	433399	517014	534065	499962	574831	601656	548007				28.8339	462195	485035	439356	464928	473549	456306	646088	668327	623849	370975	377048	364902
	28.8693	441781	513699	369863	492146	562215	422077	565416	585201	545632	626361	649635	603086				28.8693	472801	498368	447233	445023	453267	436779	692813	719555	666071	387750	395388	380113
	28.9046	465789	566900	364678	526418	614776	438060	613689	635215	592162	676850	705559	648142				28.9046	496785	524044	469526	422346	430404	414288	740257	776602	703912	432526	444260	420791
	28.9399	504525	603674	405376	573254	655396	491112	652190	678909	625472	724902	754121	695683				28.9399	550346	581855	518837	403740	410450	397030	786152	822801	749504	496192	510526	481857
	28.9753	550268	634668	465868	622569	678824	566315	694827	719648	670005	766354	803055	729653				28.9753	612965	646280	579649	398176	404478	391874	821338	857353	785323	562508	582922	542093
	29.0106	592649	645957	539342	665872	695242	636502	729516	756544	702488	798523	826228	770819				29.0106	675189	709335	641044	416383	424854	407912	856362	887234	825490	625227	640657	609798
	29.0459	629688	659768	599608	702855	729843	675867	754761	785358	724165	823894	852017	795770				29.0459	735283	766734	703833	474567	490623	458511	881042	912208	849877	678741	690743	666739
	29.0813	662834	686757	638911	736211	791835	680587	774959	800293	749625	839560	864557	814562				29.0813	785115	823024	747206	549451	569112	529790	889305	918666	859944	718033	740113	695953
	29.1166	691256	734467	648046	762219	861292	663146	791103	811956	770250	846746	871954	821538				29.1166	833202	870317	796086	627357	651384	603330	891050	919378	862721	749710	774922	724498
	29.1519	715179	789224	641134	780809	910642	650977	805053	823597	786508	848005	874493	821516				29.1519	873234	909763	836705	696307	725454	667160	887063	911697	862429	770829	791961	749696
	29.1873	733610	834661	632558	795873	946565	645182	814290	833594	794986	854758	880199	829317				29.1873	895813	939660	851966	765340	787664	743016	877764	907462	848066	778002	799594	756411
	29.2226	747446	867060	627833	807234	966470	647998	818317	836590	800043	854320	877472	831168				29.2226	904129	952000	856257	806831	831853	781809	867495	897052	837939	767949	788124	747775
	29.258	756747	877115	636378	810465	971872	649059	824237	846028	802446	855839	876011	835668				29.258	907438	954709	860167	834867	870138	799596	856660	885282	828037	747383	763971	730795
	29.2933	765025	882543	647506	811949	961766	662132	836739	857482	815996	869235	893574	844897				29.2933	899125	952133	846117	840194	861332	819057	854745	888626	820865	711342	724612	698073
	29.3286	773917	866012	681822	815278	930607	699950	863012	899245	826780	899740	933724	865755				29.3286	880021	932770	827273	825549	847918	803179	865558	898133	832983	673228	684723	661733
	29.364	794443	861891	726996	840979	910752	771206	912103	941016	883189	955543	993588	917499				29.364	864259	913381	815138	789709	808302	771116	905488	946274	864702	643062	652716	633408
	29.3993	838204	863308	813099	890422	922769	858075	994293	1022760	965830	1060410	1126160	994651				29.3993	855820	904437	807202	746543	762426	730659	992556	1030590	954527	635241	643841	626642
	29.4346	908729	988911	828547	973523	1042910	904138	1105520	1149280	1061750	1200470	1263820	1137120				29.4346	877247	931285	823210	701999	713617	690381	1117100	1157900	1076300	669502	690080	648924
	29.47	1017610	1147510	887700	1089570	1205080	974065	1249810	1299020	1200610	1361290	1436220	1286350				29.47	953330	1029920	876736	677708	687748	667668	1262770	1333920	1191620	789567	830984	748149
	29.5053	1157140	1291800	1022490	1246270	1350950	1141580	1404200	1471270	1337140	1514890	1602920	1426860				29.5053	1103760	1198040	1009470	704824	722952	686695	1414100	1481490	1346710	967253	1012670	921839
	29.5406	1307050	1415750	1198350	1402490	1501720	1303260	1563330	1650170	1476490	1692310	1806690	1577920				29.5406	1280850	1391870	1169820	838774	874968	802579	1583020	1664810	1501240	1152240	1222940	1081550
	29.576	1458650	1548280	1369020	1609650	1703140	1516150	1737810	1816510	1659110	1887300	2015560	1759050				29.576	1455400	1559530	1351260	1068310	1142110	994507	1756740	1840530	1672940	1396520	1488690	1304360
	29.6113	1645060	1742570	1547560	1829970	1975640	1684300	1890980	1967200	1814760	2139350	2255660	2023050				29.6113	1660860	1743690	1578040	1332700	1417330	1248070	1957560	2041750	1873380	1677060	1793740	1560380
	29.6466	1840700	1984330	1697070	2096600	2365280	1827920	2146410	2281700	2011130	2378530	2564690	2192370				29.6466	1939390	2058400	1820370	1679010	1799590	1558430	2238600	2426500	2050700	2008130	2168870	1847390
	29.682	2100720	2334380	1867070	2376960	2816780	1937150	2422900	2588540	2257260	2607740	2760590	2454890				29.682	2253800	2408550	2099040	2112130	2293550	1930720	2514470	2685070	2343870	2332490	2477960	2187010
	29.7173	2344590	2628850	2060320	2636420	3156030	2116810	2643190	2816960	2469430	2818170	2986950	2649400				29.7173	2536420	2665000	2407830	2491520	2659670	2323380	2744290	2915700	2572880	2629510	2788550	2470480
	29.7526	2617080	3053320	2180840	2799940	3404840	2195040	2864750	3016470	2713020	2950400	3085490	2815320				29.7526	2836510	3014740	2658290	2842440	3024230	2660650	2965420	3176630	2754210	2802330	2973760	2630900
	29.788	2840260	3348250	2332270	2931560	3531070	2332060	3004700	3268110	2741300	3037540	3200380	2874700				29.788	3088200	3300440	2875950	3033200	3200210	2866190	3081040	3266600	2895490	2935670	3100690	2770650
	29.8233	2963310	3577210	2349410	2935990	3530980	2341000	3109460	3303260	2915660	3003310	3164210	2842410				29.8233	3183820	3418530	2949100	3098240	3272350	2924130	3103800	3296180	2911420	2948480	3179220	2717740
	29.8587	3107210	3807040	2407380	2906940	3561090	2252790	3246100	3446830	3045360	2962760	3088410	2837110				29.8587	3353910	3512080	3195750	3107590	3297250	2917930	3167130	3368680	2965590	2921640	3114490	2728780
	29.894	3403220	4360120	2446310	2932500	3596340	2268660	3349510	3663450	3035570	2920220	3020310	2820130				29.894	3568080	3832900	3303260	3232560	3442650	3022480	3316120	3496200	3136030	3019120	3186630	2851610
	29.9293	3548780	4538410	2559160	2970290	3701430	2239150	3442580	3735700	3149460	2955330	3079460	2831210				29.9293	3699330	3995690	3402970	3435880	3682500	3189250	3399150	3573440	3224860	3172920	3369340	2976500
	29.9647	3652790	4588690	2716880	3168760	4021030	2316490	3692260	3935270	3449240	3213090	3456980	2969200				29.9647	3879180	4051410	3706960	3811220	4039770	3582660	3587800	3836190	3339400	3466200	3708410	3223980
	30	3713890	4669040	2758750	3513090	4391750	2634420	3862820	4052970	3672670	3731580	3870440	3592730				30	3977860	4177200	3778530	3951520	4150500	3752550	3768690	3863610	3673780	3731200	3917910	3544480

## Sheet: Figure 2
Fig. 2A	Probe Numerosity connected	P more numerous connected	x CDF connected	y CDF connected	Probe Numerosity isolated	P more numerous isolated	x CDF isolated	y CDF isolated			Fig 2B	bias connected (%)	bias isolated (%)	mean bias connected (%)	mean bias err connected	mean bias isolated (%)	mean bias err isolated			Fig. 2C	Probe Numerosity connected	P more numerous connected	x CDF connected	y CDF connected			Fig. 2D	bias connected (%)	mean bias connected (%)	mean bias err connected
	﻿8	0.0303	﻿8	0.07668	﻿8	0	8	1.49323e-05				-13.6889	4.31111	﻿-29.52063	3.93062	﻿0.11746	1.00543				﻿10	0.07692	10	0.04199				-12.8278	﻿-21.7423	1.5154
	10	0.19231	8.16	0.08483	10	0	8.16	2.00084e-05				-26.1778	4.75556								12	0.07143	10.14	0.04732				-18.8167
	12	0.40741	8.32	0.09362	12	0	8.32	2.6695e-05				-24.8	2								14	0.59375	10.28	0.05318				-18.2333
	14	0.8	8.48	0.10306	14	0.03448	8.48	3.54635e-05				-34.9333	-8.04444								16	0.66667	10.42	0.05961				-24.3389
	16	0.95	8.64	0.11318	16	0.13043	8.64	4.69104e-05				-0.4	-2.71111								18	0.93333	10.56	0.06662				-21.85
	18	1	8.8	0.12398	18	0.625	8.8	6.17868e-05				-37.7333	3.15556								20	1	10.7	0.07426				-22.6667
	20	0.99	8.96	0.13549	20	0.91304	8.96	8.10331e-05				-10.5333	1.73333								22	1	10.84	0.08255				-25
	22	0.99	9.12	0.14771	22	0.92308	9.12	0.000105821				-23.8667	-0.177778								24	1	10.98	0.09152				-22.9
	24	1	9.28	0.16064	24	0.96552	9.28	0.000137604				-32.2667	1.6										11.12	0.10119				-34.1
			9.44	0.17429			9.44	0.000178171				-49.0222	1.6										11.26	0.11159				-18.7778
			9.6	0.18866			9.6	0.000229718				-44.6667	-0.755556										11.4	0.12272				-15.9778
			9.76	0.20374			9.76	0.000294922				-33.3333	-2.13333										11.54	0.13462				-25.7389
			9.92	0.21951			9.92	0.000377033				-33.9556	-5.28889										11.68	0.14728				-21.4222
			10.08	0.23596			10.08	0.000479967				-47.9111	1.6										11.82	0.16072
			10.24	0.25307			10.24	0.000608428															11.96	0.17493
			10.4	0.27081			10.4	0.000768025															12.1	0.18992
			10.56	0.28915			10.56	0.000965413															12.24	0.20567
			10.72	0.30806			10.72	0.00121															12.38	0.22217
			10.88	0.32749			10.88	0.00151															12.52	0.23941
			11.04	0.34739			11.04	0.00187															12.66	0.25734
			11.2	0.36773			11.2	0.00231															12.8	0.27595
			11.36	0.38844			11.36	0.00285															12.94	0.2952
			11.52	0.40948			11.52	0.00349															13.08	0.31505
			11.68	0.43078			11.68	0.00426															13.22	0.33544
			11.84	0.45228			11.84	0.00518															13.36	0.35634
			12	0.47393			12	0.00627															13.5	0.37767
			12.16	0.49565			12.16	0.00756															13.64	0.39938
			12.32	0.51739			12.32	0.00908															13.78	0.42141
			12.48	0.53907			12.48	0.01086															13.92	0.44368
			12.64	0.56064			12.64	0.01293															14.06	0.46614
			12.8	0.58203			12.8	0.01534															14.2	0.4887
			12.96	0.60318			12.96	0.01813															14.34	0.5113
			13.12	0.62403			13.12	0.02134															14.48	0.53386
			13.28	0.64452			13.28	0.02501															14.62	0.55632
			13.44	0.66461			13.44	0.0292															14.76	0.57859
			13.6	0.68423			13.6	0.03396															14.9	0.60062
			13.76	0.70335			13.76	0.03934															15.04	0.62233
			13.92	0.72192			13.92	0.04539															15.18	0.64366
			14.08	0.7399			14.08	0.05217															15.32	0.66456
			14.24	0.75727			14.24	0.05973															15.46	0.68495
			14.4	0.77399			14.4	0.06812															15.6	0.7048
			14.56	0.79003			14.56	0.07739															15.74	0.72405
			14.72	0.80539			14.72	0.0876															15.88	0.74266
			14.88	0.82004			14.88	0.09877															16.02	0.76059
			15.04	0.83398			15.04	0.11095															16.16	0.77783
			15.2	0.84721			15.2	0.12418															16.3	0.79433
			15.36	0.85971			15.36	0.13846															16.44	0.81008
			15.52	0.8715			15.52	0.15383															16.58	0.82507
			15.68	0.88259			15.68	0.17029															16.72	0.83928
			15.84	0.89298			15.84	0.18783															16.86	0.85272
			16	0.90268			16	0.20645															17	0.86538
			16.16	0.91173			16.16	0.22612															17.14	0.87728
			16.32	0.92014			16.32	0.24681															17.28	0.88841
			16.48	0.92792			16.48	0.26847															17.42	0.89881
			16.64	0.93511			16.64	0.29104															17.56	0.90848
			16.8	0.94173			16.8	0.31447															17.7	0.91745
			16.96	0.94781			16.96	0.33867															17.84	0.92574
			17.12	0.95337			17.12	0.36355															17.98	0.93338
			17.28	0.95845			17.28	0.38902															18.12	0.94039
			17.44	0.96307			17.44	0.41498															18.26	0.94682
			17.6	0.96726			17.6	0.44131															18.4	0.95268
			17.76	0.97105			17.76	0.46791															18.54	0.95801
			17.92	0.97447			17.92	0.49465															18.68	0.96285
			18.08	0.97754			18.08	0.52141															18.82	0.96722
			18.24	0.9803			18.24	0.54808															18.96	0.97115
			18.4	0.98276			18.4	0.57453															19.1	0.97469
			18.56	0.98496			18.56	0.60065															19.24	0.97785
			18.72	0.98691			18.72	0.62633															19.38	0.98068
			18.88	0.98863			18.88	0.65146															19.52	0.98319
			19.04	0.99016			19.04	0.67594															19.66	0.98542
			19.2	0.9915			19.2	0.69968															19.8	0.98739
			19.36	0.99269			19.36	0.72261															19.94	0.98912
			19.52	0.99372			19.52	0.74464															20.08	0.99065
			19.68	0.99462			19.68	0.76572															20.22	0.99198
			19.84	0.99541			19.84	0.7858															20.36	0.99314
			20	0.99609			20	0.80485															20.5	0.99415
			20.16	0.99668			20.16	0.82282															20.64	0.99503
			20.32	0.99718			20.32	0.83972															20.78	0.99579
			20.48	0.99762			20.48	0.85552															20.92	0.99644
			20.64	0.998			20.64	0.87024															21.06	0.997
			20.8	0.99832			20.8	0.88388															21.2	0.99748
			20.96	0.99859			20.96	0.89648															21.34	0.99789
			21.12	0.99882			21.12	0.90805															21.48	0.99824
			21.28	0.99902			21.28	0.91864															21.62	0.99853
			21.44	0.99918			21.44	0.92828															21.76	0.99878
			21.6	0.99932			21.6	0.93702															21.9	0.99899
			21.76	0.99944			21.76	0.9449															22.04	0.99917
			21.92	0.99954			21.92	0.95199															22.18	0.99932
			22.08	0.99962			22.08	0.95832															22.32	0.99944
			22.24	0.99969			22.24	0.96396															22.46	0.99954
			22.4	0.99975			22.4	0.96896															22.6	0.99963
			22.56	0.99979			22.56	0.97337															22.74	0.9997
			22.72	0.99983			22.72	0.97725															22.88	0.99975
			22.88	0.99986			22.88	0.98064															23.02	0.9998
			23.04	0.99989			23.04	0.98359															23.16	0.99984
			23.2	0.99991			23.2	0.98614															23.3	0.99987
			23.36	0.99993			23.36	0.98835															23.44	0.9999
			23.52	0.99994			23.52	0.99024															23.58	0.99992
			23.68	0.99995			23.68	0.99186															23.72	0.99993
			23.84	0.99996			23.84	0.99324															23.86	0.99995
			24	0.99997			24	0.99441															24	0.99996

## Sheet: Figure 3A
BLACK																			WHITE
time	isolated 24	err	connected 24	err	isolated 18	err	connected 18	err	err	pred_isolated 24	err	pred_connected 24	err	pred_isolated 18	err	pred_connected 18	err		time	isolated 24	err	connected 24	err	isolated 18	err	connected 18	err	err	pred_isolated 24	err	pred_connected 24	err	pred_isolated 18	err	pred_connected 18	err
-0.96875	0.00342	0.01445	-0.00792	0.01332	-0.01377	0.00897	-0.01305	0.00973		--	--	--	--	--	--	--	--		-0.9449	-0.01045	0.01035	-0.01743	0.00937	-0.02378	0.01186	-0.01521	0.01172		--	--	--	--	--	--	--	--
-0.92031	0.00124	0.01376	-0.00651	0.01266	-0.01293	0.00875	-0.01108	0.00856		--	--	--	--	--	--	--	--		-0.89597	-0.01391	0.01063	-0.01076	0.00922	-0.02353	0.01056	-0.01548	0.00968		--	--	--	--	--	--	--	--
-0.87188	0.00135	0.01478	-0.00682	0.01204	-0.01201	0.00863	-0.01183	0.00807		--	--	--	--	--	--	--	--		-0.84813	-0.01035	0.01108	-0.0128	0.00925	-0.02226	0.01022	-0.01306	0.00828		--	--	--	--	--	--	--	--
-0.82344	0.00422	0.01427	-0.00727	0.01199	-0.0116	0.00755	-0.00967	0.00685		--	--	--	--	--	--	--	--		-0.7991	-0.01057	0.01068	-0.00864	0.01006	-0.01969	0.01055	-0.01116	0.00798		--	--	--	--	--	--	--	--
-0.775	0.00717	0.01408	-0.00677	0.01166	-0.01256	0.00731	-0.00857	0.00614		--	--	--	--	--	--	--	--		-0.75124	-0.01107	0.01087	-0.00865	0.00864	-0.01606	0.00996	-0.00772	0.00809		--	--	--	--	--	--	--	--
-0.72656	0.008	0.01388	-0.0063	0.01161	-0.01277	0.00662	-0.00451	0.00693		--	--	--	--	--	--	--	--		-0.70275	-0.01136	0.00924	-0.00535	0.00822	-0.0154	0.00869	-0.0087	0.00692		--	--	--	--	--	--	--	--
-0.67812	0.00753	0.01385	-0.00497	0.01175	-0.00779	0.00924	-0.00378	0.00753		--	--	--	--	--	--	--	--		-0.65376	-0.00997	0.00884	-0.00422	0.00781	-0.0141	0.0088	-0.00734	0.00689		--	--	--	--	--	--	--	--
-0.62969	0.00959	0.01343	-0.00211	0.01078	-0.0065	0.00879	-0.0017	0.00963		--	--	--	--	--	--	--	--		-0.60473	-0.0076	0.00866	-0.00314	0.00735	-0.01353	0.00851	-0.00628	0.00659		--	--	--	--	--	--	--	--
-0.58125	0.00896	0.01256	-0.00179	0.00982	-0.00343	0.01043	0.00106	0.01037		--	--	--	--	--	--	--	--		-0.55698	-0.00586	0.00796	-0.000767605	0.00693	-0.01095	0.00794	-0.00458	0.00668		--	--	--	--	--	--	--	--
-0.53281	0.00844	0.01082	-0.00223	0.0077	-0.00534	0.00897	0.00109	0.01019		--	--	--	--	--	--	--	--		-0.50904	-0.00494	0.00736	0.00309	0.00693	-0.00941	0.00734	-0.00551	0.00592		--	--	--	--	--	--	--	--
-0.48438	0.00852	0.00914	-0.00284	0.00621	-0.00446	0.00877	-0.000256792	0.00969		--	--	--	--	--	--	--	--		-0.46065	-0.00493	0.00691	0.00408	0.00629	-0.00805	0.00662	-0.00238	0.00618		--	--	--	--	--	--	--	--
-0.43594	0.00557	0.00766	-0.00324	0.00517	-0.00361	0.00864	0.000107062	0.00901		--	--	--	--	--	--	--	--		-0.41112	-0.00223	0.00628	0.00459	0.00569	-0.00725	0.00567	-0.00185	0.00651		--	--	--	--	--	--	--	--
-0.3875	0.00411	0.0067	-0.00416	0.00392	-0.00334	0.00811	-0.0019	0.00843		--	--	--	--	--	--	--	--		-0.36258	-0.00208	0.00546	-1.89015e-05	0.00431	-0.00659	0.00502	-0.00149	0.00565		--	--	--	--	--	--	--	--
-0.33906	0.00165	0.00531	-0.00384	0.00301	0.000505675	0.00697	-0.000752283	0.00741		--	--	--	--	--	--	--	--		-0.31534	-0.00153	0.00526	0.00127	0.0039	-0.00544	0.00409	-0.000577914	0.00518		--	--	--	--	--	--	--	--
-0.29063	-0.000454089	0.00424	-0.00375	0.00267	0.000140778	0.00551	-0.0014	0.00541		--	--	--	--	--	--	--	--		-0.26569	-0.00278	0.00364	0.00201	0.00371	-0.00407	0.00329	-0.00187	0.00389		--	--	--	--	--	--	--	--
-0.24219	-0.000910366	0.00344	-0.00383	0.00177	-0.000242415	0.00409	-0.00144	0.00363		--	--	--	--	--	--	--	--		-0.21846	-0.0031	0.00264	0.00147	0.00286	-0.00363	0.00226	-0.00103	0.00301		--	--	--	--	--	--	--	--
-0.19375	-0.000792143	0.00191	-0.00269	0.00127	-0.00138	0.00238	0.000266878	0.00263		--	--	--	--	--	--	--	--		-0.16892	-0.00208	0.00153	0.000369781	0.00155	-0.00283	0.00129	-0.000917795	0.00162		--	--	--	--	--	--	--	--
-0.14531	-0.000142129	0.000876525	-0.00132	0.000569421	-0.000806784	0.00149	-9.22784e-06	0.000811436		--	--	--	--	--	--	--	--		-0.12038	-0.00272	0.00187	-0.000511983	0.000554113	-0.0011	0.000620527	0.000230892	0.000826721		--	--	--	--	--	--	--	--
-0.09688	0.000556388	0.000565012	0.000979614	0.000400741	0.001	0.000981822	0.000173647	0.000983231		--	--	--	--	--	--	--	--		-0.07199	0.00134	0.000837422	-0.000698663	0.000787558	0.000814948	0.000483093	0.000624389	0.00046641		--	--	--	--	--	--	--	--
-0.04844	0.000518142	0.00207	0.00307	0.00142	0.00121	0.00225	-3.04821e-05	0.00194		--	--	--	--	--	--	--	--		-0.02349	0.00382	0.00227	0.000562591	0.00163	0.00314	0.00141	0.000157266	0.00203		--	--	--	--	--	--	--	--
0	-0.000429734	0.00371	0.00501	0.00235	-0.000225745	0.00422	0.000161917	0.00301	0.02377	0	0	0	0	0	0	0	0		0.02377	0.00712	0.00415	-0.000788048	0.00348	0.00402	0.00311	-0.000217497	0.00381	0.02377	0	0	0	0	0	0	0	0
0.04844	0.00116	0.00491	0.00482	0.00362	0.00187	0.00546	-0.000830285	0.00426	0.07332	-0.000444225	0.000370193	-0.000825821	1.3659e-05	0.000386596	0.00061144	-0.000505492	0.000366975		0.07332	0.00666	0.00448	-0.00157	0.00441	0.00414	0.00517	-0.000458415	0.00624	0.07332	-0.000263832	0.000272485	-0.0002405	2.57696e-06	-0.000327776	0.000338526	-0.000321671	0.00033222
0.09688	0.000938101	0.00695	0.0079	0.0041	0.00179	0.00703	-0.00143	0.00533	0.12172	-0.000204886	0.00145	-0.0012	0.000116537	0.000924994	0.00137	-0.00131	0.0013		0.12172	0.00824	0.00576	-0.00129	0.00546	0.00447	0.0075	-2.43467e-05	0.00819	0.12172	-0.00151	0.00156	-0.00137	0.000102268	-0.00187	0.00193	-0.00184	0.0019
0.14531	0.00242	0.00803	0.00936	0.0049	0.00265	0.00872	-0.00116	0.00584	0.17015	0.000580745	0.00256	-0.00124	0.000335875	0.00181	0.00219	-0.00158	0.00224		0.17015	0.00909	0.00673	-0.000744892	0.00646	0.00442	0.00994	0.00105	0.01058	0.17015	-0.00347	0.00358	-0.00316	0.000455978	-0.00431	0.00445	-0.00423	0.00437
0.19375	0.00388	0.00936	0.01054	0.00567	0.00369	0.01051	-0.00129	0.00665	0.21865	0.0019	0.00403	-0.00057905	0.000728356	0.00309	0.00363	-0.00167	0.00369		0.21865	0.01018	0.00782	-0.00138	0.00781	0.00505	0.01212	0.00212	0.01306	0.21865	-0.00594	0.00607	-0.0054	0.00114	-0.00734	0.00753	-0.00722	0.00741
0.24219	0.00741	0.00995	0.01085	0.00655	0.0053	0.01233	-0.00235	0.00877	0.26594	0.00138	0.00706	-0.00113	0.0018	0.00168	0.00736	-0.00524	0.00681		0.26594	0.0074	0.0085	-0.00249	0.0086	0.0031	0.01421	0.00151	0.01493	0.26594	-0.0327	0.00926	-0.03226	0.00214	-0.03289	0.01123	-0.03102	0.01078
0.29063	0.00949	0.0116	0.0104	0.00833	0.0071	0.01386	-0.000370454	0.00968	0.31546	0.00159	0.01005	-0.0013	0.00321	0.0013	0.01093	-0.00792	0.00991		0.31546	-0.0063	0.00938	-0.01681	0.00947	-0.01057	0.01609	-0.01148	0.01622	0.31546	-0.06192	0.01342	-0.06181	0.00362	-0.06001	0.01594	-0.05633	0.01492
0.33906	0.01184	0.01324	0.01113	0.00981	0.00746	0.0163	-0.00115	0.01277	0.36393	0.00265	0.01269	-0.000922112	0.00477	0.00201	0.01399	-0.00947	0.01258		0.36393	-0.04228	0.01141	-0.05038	0.01244	-0.04412	0.01896	-0.0439	0.01924	0.36393	-0.09037	0.01704	-0.09057	0.00564	-0.08606	0.02016	-0.08052	0.01865
0.3875	0.0121	0.01481	0.00975	0.01211	0.00468	0.01923	-0.00387	0.01506	0.41235	0.00453	0.01494	4.05441e-05	0.00647	0.00369	0.01654	-0.00993	0.01481		0.41235	-0.09376	0.01502	-0.09447	0.01729	-0.08795	0.0232	-0.0845	0.02254	0.41235	-0.11696	0.02004	-0.11731	0.00806	-0.11024	0.02378	-0.10278	0.02186
0.43594	0.01136	0.01674	0.00854	0.0137	0.00224	0.02084	-0.00621	0.01705	0.46079	0.00717	0.01685	0.00157	0.00824	0.00619	0.01863	-0.00939	0.01665		0.46079	-0.13434	0.02002	-0.13714	0.02229	-0.13052	0.02762	-0.12099	0.02481	0.46079	-0.14091	0.0225	-0.14118	0.01071	-0.13187	0.02687	-0.12254	0.02461
0.48438	0.01268	0.01798	0.00671	0.01585	0.0012	0.02244	-0.00905	0.01883	0.50811	0.01047	0.01843	0.00363	0.01004	0.00938	0.02033	-0.00797	0.01816		0.50811	-0.16965	0.02324	-0.17041	0.02611	-0.16239	0.03057	-0.15473	0.02946	0.50811	-0.16175	0.0245	-0.16169	0.01349	-0.1505	0.02953	-0.13948	0.02697
0.53281	0.01523	0.01993	0.00643	0.01789	0.00132	0.02395	-0.01056	0.02059	0.55713	0.01432	0.01974	0.00616	0.01182	0.01312	0.02168	-0.00581	0.01936		0.55713	-0.1967	0.02609	-0.1956	0.02843	-0.18739	0.03366	-0.17791	0.03237	0.55713	-0.17926	0.02615	-0.17862	0.01629	-0.16591	0.03182	-0.15347	0.029
0.58125	0.01716	0.02171	0.00711	0.01987	0.00572	0.0243	-0.00855	0.02135	0.60606	0.01861	0.0208	0.0091	0.01354	0.01731	0.02272	-0.00303	0.02031		0.60606	-0.2151	0.02825	-0.21196	0.0312	-0.2029	0.03545	-0.19243	0.03396	0.60606	-0.19343	0.02749	-0.19201	0.01903	-0.17811	0.03377	-0.16456	0.03076
0.62969	0.0238	0.0231	0.00967	0.02098	0.0101	0.02527	-0.00691	0.0228	0.6546	0.02325	0.02165	0.01237	0.01517	0.02183	0.02351	0.00024125	0.02104		0.6546	-0.22613	0.02973	-0.22225	0.03148	-0.2116	0.03657	-0.20146	0.03611	0.6546	-0.20444	0.02858	-0.20209	0.02164	-0.18724	0.03541	-0.17293	0.03227
0.67812	0.02807	0.02449	0.01068	0.02195	0.01787	0.02596	-0.00486	0.02365	0.70293	0.02814	0.02232	0.01592	0.01668	0.02659	0.02408	0.0039	0.02159		0.70293	-0.23102	0.03	-0.22752	0.03276	-0.21648	0.03805	-0.20446	0.03683	0.70293	-0.21255	0.02947	-0.20917	0.02405	-0.1936	0.03677	-0.17883	0.03356
0.72656	0.03317	0.02514	0.01541	0.0226	0.02454	0.02613	0.00010187	0.02392	0.75043	0.03321	0.02284	0.01968	0.01805	0.03151	0.02445	0.00785	0.02198		0.75043	-0.23677	0.03227	-0.22781	0.03246	-0.21746	0.0393	-0.20461	0.03778	0.75043	-0.2181	0.0302	-0.21364	0.02622	-0.19752	0.03787	-0.18255	0.03464
0.775	0.03935	0.02525	0.02043	0.02277	0.03345	0.02623	0.00628	0.02425	0.79929	0.03838	0.02323	0.02359	0.01928	0.03651	0.02467	0.01199	0.02224		0.79929	-0.23727	0.03326	-0.22741	0.03229	-0.21691	0.04044	-0.20296	0.03807	0.79929	-0.22145	0.03079	-0.21591	0.02812	-0.19936	0.03877	-0.18439	0.03553
0.82344	0.04527	0.02535	0.02623	0.02239	0.04004	0.02572	0.01425	0.02488	0.84828	0.04359	0.02352	0.0276	0.02034	0.04154	0.02475	0.01627	0.02239		0.84828	-0.23724	0.03382	-0.22757	0.03379	-0.21559	0.04093	-0.20001	0.0386	0.84828	-0.22294	0.03127	-0.21634	0.02976	-0.19947	0.03947	-0.18466	0.03624
0.87188	0.05146	0.02512	0.03151	0.02251	0.0476	0.02518	0.02236	0.0243	0.89675	0.04879	0.02372	0.03165	0.02126	0.04655	0.02472	0.02061	0.02245		0.89675	-0.23348	0.03348	-0.22718	0.03396	-0.21005	0.04148	-0.19722	0.0386	0.89675	-0.22289	0.03166	-0.2153	0.03113	-0.19819	0.04	-0.18363	0.03678
0.92031	0.05668	0.02492	0.03565	0.02204	0.05478	0.02464	0.0289	0.02385	0.94515	0.05394	0.02386	0.03571	0.02202	0.05149	0.0246	0.02497	0.02244		0.94515	-0.22769	0.03325	-0.21895	0.03361	-0.20536	0.04162	-0.18757	0.03691	0.94515	-0.22158	0.03195	-0.21309	0.03227	-0.19578	0.04038	-0.18153	0.03715
0.96875	0.06171	0.0244	0.0403	0.02178	0.06254	0.02338	0.03397	0.02322	0.99258	0.059	0.02395	0.03975	0.02264	0.05633	0.02441	0.0293	0.02237		0.99258	-0.22364	0.03347	-0.21516	0.03307	-0.19755	0.04074	-0.18331	0.03844	0.99258	-0.21928	0.03216	-0.20997	0.0332	-0.19251	0.04061	-0.17859	0.03737
1.01719	0.06818	0.02417	0.04642	0.02145	0.06713	0.02232	0.03976	0.02255	1.042	0.06395	0.02401	0.04373	0.02313	0.06105	0.02416	0.03357	0.02225		1.042	-0.21651	0.03353	-0.20887	0.03297	-0.19221	0.04127	-0.17318	0.03872	1.042	-0.2162	0.03228	-0.20617	0.03397	-0.18857	0.0407	-0.17499	0.03744
1.06563	0.07385	0.0237	0.05181	0.02259	0.0752	0.02145	0.04484	0.0221	1.09002	0.06877	0.02404	0.04762	0.02349	0.06562	0.02387	0.03775	0.0221		1.09002	-0.21158	0.03328	-0.20163	0.03261	-0.18484	0.04236	-0.16409	0.03776	1.09002	-0.21251	0.03232	-0.20187	0.0346	-0.18414	0.04066	-0.17088	0.03737
1.11406	0.08067	0.02328	0.05696	0.02285	0.08032	0.02064	0.05024	0.02135	1.13791	0.07343	0.02406	0.05142	0.02375	0.07002	0.02355	0.04182	0.02192		1.13791	-0.20423	0.0342	-0.19524	0.03315	-0.17631	0.04168	-0.15585	0.03709	1.13791	-0.20838	0.03228	-0.19722	0.03512	-0.17936	0.0405	-0.1664	0.03719
1.1625	0.08629	0.02313	0.06153	0.02279	0.08562	0.02022	0.0556	0.02042	1.18741	0.07794	0.02406	0.0551	0.02392	0.07426	0.0232	0.04577	0.02172		1.18741	-0.19861	0.03357	-0.1878	0.0332	-0.16564	0.03974	-0.14799	0.03651	1.18741	-0.20391	0.03216	-0.19234	0.03553	-0.17434	0.04022	-0.16166	0.03689
1.21094	0.08726	0.02297	0.06543	0.02332	0.09009	0.01999	0.0593	0.01991	1.23479	0.08227	0.02407	0.05865	0.02401	0.07832	0.02283	0.04959	0.02152		1.23479	-0.19322	0.03299	-0.18306	0.03307	-0.15763	0.03878	-0.13956	0.03438	1.23479	-0.19922	0.03196	-0.18732	0.03584	-0.16917	0.03984	-0.15673	0.0365
1.25937	0.09185	0.02321	0.06921	0.02327	0.0939	0.01993	0.06114	0.02002	1.28424	0.08643	0.02408	0.06207	0.02404	0.08219	0.02246	0.05325	0.02131		1.28424	-0.1872	0.03209	-0.17487	0.0323	-0.15353	0.03987	-0.13446	0.03417	1.28424	-0.19438	0.0317	-0.18223	0.03607	-0.16392	0.03937	-0.15171	0.03602
1.30781	0.0959	0.02331	0.07369	0.02322	0.09635	0.02023	0.06648	0.01968	1.33214	0.0904	0.0241	0.06534	0.02401	0.08588	0.02209	0.05677	0.02111		1.33214	-0.18036	0.03223	-0.17001	0.03261	-0.14711	0.03813	-0.12994	0.03391	1.33214	-0.18947	0.03138	-0.17714	0.03621	-0.15865	0.03883	-0.14664	0.03548
1.35625	0.09823	0.02301	0.07659	0.02332	0.09801	0.02009	0.06418	0.02013	1.38113	0.0942	0.02413	0.06847	0.02395	0.08938	0.02172	0.06014	0.02091		1.38113	-0.17563	0.0316	-0.16339	0.03178	-0.14009	0.03728	-0.12353	0.03271	1.38113	-0.18453	0.03101	-0.17209	0.03627	-0.15341	0.03822	-0.14158	0.03488
1.40469	0.09982	0.02292	0.07928	0.02316	0.09893	0.02016	0.07119	0.01935	1.42963	0.09783	0.02417	0.07146	0.02385	0.09269	0.02136	0.06335	0.02072		1.42963	-0.17097	0.03131	-0.15906	0.03165	-0.13468	0.03631	-0.11987	0.03104	1.42963	-0.17961	0.03059	-0.16711	0.03625	-0.14823	0.03756	-0.13656	0.03424
1.45313	0.10346	0.02323	0.07944	0.02349	0.09947	0.0203	0.07247	0.01938	1.47696	0.10127	0.02422	0.07429	0.02373	0.09583	0.02101	0.06641	0.02054		1.47696	-0.16769	0.03216	-0.1554	0.0309	-0.12862	0.03568	-0.11561	0.03064	1.47696	-0.17474	0.03014	-0.16224	0.03615	-0.14314	0.03686	-0.13162	0.03357
1.50156	0.10493	0.02353	0.08318	0.02335	0.10099	0.02056	0.07365	0.01967	1.5265	0.10455	0.02429	0.07698	0.02359	0.09879	0.02067	0.06932	0.02037		1.5265	-0.16403	0.03082	-0.15093	0.03099	-0.12458	0.03525	-0.11233	0.03046	1.5265	-0.16995	0.02966	-0.15748	0.03599	-0.13815	0.03613	-0.12678	0.03287
1.55	0.10662	0.02359	0.08362	0.02339	0.10071	0.02066	0.07716	0.0198	1.57436	0.10766	0.02437	0.07953	0.02345	0.10158	0.02035	0.07209	0.02022		1.57436	-0.15538	0.02977	-0.14661	0.03072	-0.11995	0.034	-0.10783	0.02992	1.57436	-0.16525	0.02915	-0.15285	0.03576	-0.1333	0.03538	-0.12206	0.03215
1.59844	0.107	0.02324	0.08507	0.02318	0.10137	0.02068	0.07689	0.02002	1.62328	0.11061	0.02446	0.08194	0.0233	0.10421	0.02004	0.07471	0.02008		1.62328	-0.14904	0.02742	-0.14497	0.03071	-0.11561	0.03316	-0.1036	0.02943	1.62328	-0.16068	0.02863	-0.14838	0.03547	-0.12858	0.03461	-0.11748	0.03143
1.64688	0.10889	0.02329	0.08729	0.02361	0.10154	0.02009	0.07806	0.01996	1.67182	0.1134	0.02456	0.08422	0.02316	0.10668	0.01975	0.07719	0.01996		1.67182	-0.14701	0.02698	-0.14146	0.03059	-0.11196	0.03235	-0.10149	0.02866	1.67182	-0.15623	0.0281	-0.14405	0.03512	-0.12401	0.03384	-0.11304	0.03071
1.69531	0.11053	0.02326	0.08803	0.02393	0.10362	0.02022	0.07836	0.01985	1.71912	0.11605	0.02467	0.08637	0.02302	0.109	0.01949	0.07954	0.01985		1.71912	-0.14649	0.02747	-0.1363	0.03029	-0.1078	0.03065	-0.09851	0.02773	1.71912	-0.15192	0.02757	-0.13988	0.03473	-0.1196	0.03307	-0.10875	0.02999
1.74375	0.11415	0.02294	0.08893	0.02383	0.10399	0.01999	0.0789	0.02015	1.76865	0.11855	0.02479	0.08839	0.02288	0.11118	0.01924	0.08177	0.01975		1.76865	-0.14098	0.02595	-0.13538	0.02937	-0.10354	0.02971	-0.0946	0.0278	1.76865	-0.14775	0.02703	-0.13586	0.0343	-0.11534	0.03231	-0.10463	0.02929
1.79219	0.11482	0.02271	0.09023	0.0236	0.10609	0.01998	0.08016	0.01985	1.81652	0.12091	0.02492	0.0903	0.02276	0.11322	0.01901	0.08386	0.01968		1.81652	-0.13643	0.02515	-0.1329	0.03016	-0.10258	0.0297	-0.09105	0.02713	1.81652	-0.14373	0.0265	-0.13201	0.03384	-0.11125	0.03155	-0.10066	0.0286
1.84063	0.11542	0.02266	0.09135	0.02344	0.10669	0.02013	0.07916	0.01936	1.86548	0.12314	0.02506	0.09208	0.02265	0.11513	0.01879	0.08584	0.01961		1.86548	-0.13564	0.02513	-0.12994	0.0299	-0.10026	0.02853	-0.08575	0.02714	1.86548	-0.13986	0.02598	-0.12831	0.03335	-0.10732	0.03082	-0.09686	0.02792
1.88906	0.11812	0.02321	0.09067	0.02361	0.10797	0.02039	0.07632	0.02064	1.91334	0.12524	0.0252	0.09377	0.02255	0.11691	0.0186	0.08771	0.01956		1.91334	-0.13183	0.02499	-0.13064	0.02934	-0.09564	0.02656	-0.08438	0.02674	1.91334	-0.13614	0.02546	-0.12477	0.03284	-0.10354	0.0301	-0.09321	0.02727
1.9375	0.12011	0.02376	0.09059	0.02353	0.10935	0.01946	0.07737	0.02035	1.96135	0.12723	0.02534	0.09534	0.02246	0.11858	0.01843	0.08948	0.01952		1.96135	-0.12635	0.02504	-0.12325	0.02933	-0.09519	0.02648	-0.08288	0.02684	1.96135	-0.13257	0.02496	-0.12138	0.03231	-0.09993	0.0294	-0.08973	0.02663
1.98594	0.12272	0.02397	0.08873	0.02357	0.11165	0.01946	0.07948	0.02058	2.01033	0.1291	0.02549	0.09682	0.02239	0.12014	0.01827	0.09114	0.01949		2.01033	-0.12406	0.02362	-0.12065	0.02942	-0.09207	0.02587	-0.08193	0.02699	2.01033	-0.12915	0.02447	-0.11814	0.03177	-0.09648	0.02872	-0.08641	0.02602
2.03437	0.1249	0.02417	0.09006	0.02353	0.1142	0.01915	0.08119	0.02053	2.05833	0.13087	0.02564	0.09821	0.02233	0.1216	0.01813	0.0927	0.01947		2.05833	-0.12194	0.02421	-0.11932	0.02921	-0.09093	0.02541	-0.07898	0.02615	2.05833	-0.12587	0.024	-0.11504	0.03123	-0.09318	0.02807	-0.08324	0.02544
2.08281	0.12685	0.02443	0.09177	0.02404	0.11452	0.01903	0.08318	0.02026	2.10712	0.13253	0.02579	0.09951	0.02228	0.12296	0.018	0.09417	0.01945		2.10712	-0.12127	0.02438	-0.11718	0.02913	-0.08838	0.02492	-0.07802	0.02562	2.10712	-0.12274	0.02354	-0.11209	0.03069	-0.09003	0.02744	-0.08023	0.02488
2.13125	0.1284	0.02458	0.09262	0.02415	0.11641	0.01904	0.08288	0.02037	2.15505	0.1341	0.02595	0.10073	0.02225	0.12423	0.01789	0.09556	0.01945		2.15505	-0.11972	0.02365	-0.1139	0.02769	-0.08404	0.02484	-0.07444	0.02372	2.15505	-0.11975	0.0231	-0.10928	0.03015	-0.08702	0.02684	-0.07736	0.02435
2.17969	0.12933	0.02498	0.09596	0.02479	0.11771	0.01893	0.08474	0.02041	2.20344	0.13558	0.0261	0.10186	0.02222	0.12541	0.01779	0.09686	0.01945		2.20344	-0.11884	0.02382	-0.11216	0.02752	-0.08455	0.02569	-0.07253	0.02326	2.20344	-0.11689	0.02269	-0.10659	0.02961	-0.08416	0.02626	-0.07463	0.02385
2.22812	0.12983	0.02485	0.09748	0.02469	0.11891	0.019	0.0858	0.02068	2.25244	0.13697	0.02624	0.10293	0.02221	0.12651	0.01771	0.09809	0.01946		2.25244	-0.11472	0.02377	-0.1085	0.02633	-0.07985	0.02397	-0.07308	0.02276	2.25244	-0.11417	0.02229	-0.10404	0.02908	-0.08144	0.02572	-0.07204	0.02337
2.27656	0.13471	0.02559	0.0983	0.02473	0.11947	0.019	0.08683	0.02146	2.30039	0.13828	0.02639	0.10393	0.02221	0.12753	0.01763	0.09925	0.01948		2.30039	-0.10911	0.02222	-0.10647	0.02558	-0.08042	0.02519	-0.07202	0.02251	2.30039	-0.11158	0.02191	-0.10161	0.02857	-0.07885	0.02519	-0.06958	0.02291
2.325	0.13606	0.02579	0.09852	0.02412	0.12081	0.0192	0.08933	0.02116	2.34938	0.13951	0.02653	0.10486	0.02221	0.12849	0.01757	0.10033	0.01949		2.34938	-0.10703	0.02239	-0.10462	0.02467	-0.07945	0.02549	-0.07093	0.02204	2.34938	-0.10911	0.02155	-0.0993	0.02807	-0.07639	0.0247	-0.06725	0.02249
2.37344	0.13839	0.02623	0.10034	0.02378	0.12248	0.01922	0.09009	0.02111	2.39726	0.14067	0.02667	0.10573	0.02223	0.12938	0.01752	0.10135	0.01952		2.39726	-0.10902	0.02255	-0.10029	0.02314	-0.07687	0.02503	-0.06867	0.02192	2.39726	-0.10676	0.02121	-0.09711	0.02758	-0.07405	0.02423	-0.06504	0.02209
2.42188	0.13839	0.02648	0.09857	0.02373	0.12014	0.01932	0.09095	0.02103	2.44576	0.14176	0.02681	0.10654	0.02225	0.13021	0.01748	0.10231	0.01954		2.44576	-0.10627	0.02255	-0.09898	0.02272	-0.07475	0.02415	-0.06836	0.02211	2.44576	-0.10452	0.02089	-0.09502	0.0271	-0.07184	0.02379	-0.06295	0.02171
2.47031	0.14057	0.02672	0.09896	0.024	0.12444	0.01917	0.0916	0.02115	2.49463	0.14278	0.02694	0.1073	0.02227	0.13098	0.01744	0.10322	0.01957		2.49463	-0.10539	0.02184	-0.09855	0.02424	-0.07416	0.02415	-0.07026	0.02144	2.49463	-0.1024	0.02059	-0.09304	0.02665	-0.06973	0.02337	-0.06097	0.02136
2.51875	0.14125	0.02694	0.10089	0.02345	0.12453	0.01882	0.09344	0.02137	2.54261	0.14375	0.02707	0.10801	0.0223	0.13169	0.01742	0.10407	0.0196		2.54261	-0.10225	0.0214	-0.09527	0.02366	-0.07286	0.02362	-0.06759	0.0214	2.54261	-0.10038	0.02031	-0.09116	0.02621	-0.06774	0.02297	-0.0591	0.02103
2.56719	0.1415	0.02708	0.09901	0.02299	0.12603	0.01888	0.09377	0.02167	2.5916	0.14466	0.0272	0.10867	0.02234	0.13236	0.0174	0.10486	0.01963		2.5916	-0.10053	0.02123	-0.09518	0.02329	-0.0712	0.02297	-0.06675	0.02116	2.5916	-0.09847	0.02004	-0.08938	0.02579	-0.06585	0.0226	-0.05733	0.02072
2.61563	0.14262	0.02745	0.10064	0.02305	0.12576	0.0187	0.0949	0.02182	2.63951	0.14551	0.02732	0.10929	0.02238	0.13298	0.01738	0.10561	0.01967		2.63951	-0.09978	0.02085	-0.09392	0.02395	-0.06995	0.02265	-0.06409	0.0205	2.63951	-0.09665	0.0198	-0.08769	0.02539	-0.06405	0.02225	-0.05566	0.02043
2.66406	0.14136	0.02779	0.10303	0.02362	0.12612	0.01887	0.0961	0.02219	2.6879	0.14632	0.02743	0.10987	0.02242	0.13355	0.01737	0.10632	0.0197		2.6879	-0.09839	0.02099	-0.09049	0.02258	-0.06861	0.02234	-0.06327	0.02152	2.6879	-0.09492	0.01957	-0.08609	0.025	-0.06236	0.02193	-0.05408	0.02016
2.7125	0.14004	0.02817	0.10425	0.02366	0.12873	0.01924	0.09763	0.0224	2.73684	0.14707	0.02755	0.11041	0.02247	0.13409	0.01737	0.10698	0.01973		2.73684	-0.09696	0.02049	-0.09071	0.0226	-0.06652	0.02166	-0.06136	0.02154	2.73684	-0.09329	0.01935	-0.08457	0.02464	-0.06075	0.02162	-0.05258	0.01991
2.76094	0.14175	0.02779	0.10514	0.02358	0.13147	0.01953	0.09752	0.02247	2.78479	0.14778	0.02765	0.11091	0.02252	0.13458	0.01737	0.1076	0.01977		2.78479	-0.09416	0.02021	-0.08809	0.02274	-0.06598	0.02173	-0.05773	0.02166	2.78479	-0.09174	0.01915	-0.08313	0.02429	-0.05924	0.02133	-0.05117	0.01968
2.80938	0.14241	0.0278	0.10384	0.02318	0.13139	0.01962	0.0968	0.02228	2.83367	0.14845	0.02775	0.11138	0.02257	0.13504	0.01737	0.10819	0.0198		2.83367	-0.09346	0.01932	-0.08455	0.02272	-0.06361	0.02094	-0.05575	0.02166	2.83367	-0.09027	0.01897	-0.08177	0.02396	-0.0578	0.02107	-0.04984	0.01947
2.85781	0.14364	0.02781	0.10412	0.02277	0.13092	0.01961	0.09825	0.02191	2.88166	0.14908	0.02785	0.11182	0.02262	0.13547	0.01738	0.10874	0.01984		2.88166	-0.09416	0.01921	-0.08239	0.02239	-0.06304	0.01977	-0.05306	0.02183	2.88166	-0.08888	0.0188	-0.08047	0.02366	-0.05644	0.02081	-0.04859	0.01927
2.90625	0.14309	0.02757	0.10542	0.02273	0.13291	0.02006	0.09876	0.02152	2.93019	0.14967	0.02795	0.11222	0.02267	0.13587	0.01739	0.10926	0.01987		2.93019	-0.09544	0.01975	-0.0815	0.02156	-0.06319	0.02161	-0.05115	0.02146	2.93019	-0.08756	0.01864	-0.07925	0.02336	-0.05516	0.02058	-0.04741	0.01908
2.95469	0.1439	0.02722	0.10409	0.02214	0.13185	0.02082	0.09905	0.02157	2.97853	0.15022	0.02804	0.1126	0.02273	0.13624	0.0174	0.10974	0.0199		2.97853	-0.09464	0.02078	-0.08064	0.02153	-0.06126	0.0214	-0.05002	0.02097	2.97853	-0.08632	0.01849	-0.0781	0.02309	-0.05395	0.02036	-0.04629	0.01891
3.00312	0.14592	0.02774	0.10404	0.02191	0.13552	0.01947	0.10328	0.02157	3.02796	0.15075	0.02812	0.11296	0.02278	0.13658	0.01741	0.1102	0.01993		3.02796	-0.09608	0.02108	-0.08027	0.02163	-0.0596	0.02228	-0.04763	0.02072	3.02796	-0.08514	0.01836	-0.077	0.02283	-0.0528	0.02016	-0.04524	0.01876
3.05156	0.14818	0.02748	0.10432	0.02233	0.1371	0.01969	0.10512	0.02123	3.07584	0.15124	0.0282	0.11329	0.02283	0.1369	0.01743	0.11063	0.01997		3.07584	-0.09498	0.01979	-0.07914	0.02097	-0.05935	0.02253	-0.04693	0.02088	3.07584	-0.08402	0.01824	-0.07597	0.02259	-0.05172	0.01997	-0.04425	0.01861
3.1	0.14883	0.0275	0.10801	0.02219	0.13838	0.01984	0.10655	0.02059	3.12382	0.1517	0.02828	0.1136	0.02289	0.13719	0.01745	0.11103	0.02		3.12382	-0.09471	0.01998	-0.07728	0.02016	-0.05925	0.02262	-0.04598	0.02077	3.12382	-0.08296	0.01813	-0.07499	0.02236	-0.0507	0.0198	-0.04331	0.01848
3.14844	0.15061	0.02778	0.10912	0.02232	0.13967	0.01981	0.10496	0.02133	3.17229	0.15213	0.02835	0.11388	0.02294	0.13747	0.01746	0.11141	0.02003		3.17229	-0.0922	0.01927	-0.07585	0.01847	-0.05804	0.02184	-0.04405	0.02025	3.17229	-0.08197	0.01802	-0.07406	0.02215	-0.04974	0.01964	-0.04243	0.01836
3.19687	0.15247	0.02803	0.11136	0.02236	0.13995	0.01955	0.10615	0.02161	3.22074	0.15254	0.02842	0.11415	0.02299	0.13772	0.01748	0.11176	0.02005		3.22074	-0.09194	0.01918	-0.07239	0.01798	-0.05865	0.02196	-0.04226	0.01994	3.22074	-0.08102	0.01793	-0.07319	0.02195	-0.04883	0.01949	-0.0416	0.01825
3.24531	0.15349	0.02816	0.11364	0.02291	0.14045	0.01932	0.10843	0.02158	3.27011	0.15293	0.02849	0.1144	0.02304	0.13795	0.0175	0.1121	0.02008		3.27011	-0.09097	0.01871	-0.07382	0.0193	-0.05761	0.02143	-0.0405	0.01951	3.27011	-0.08013	0.01784	-0.07236	0.02177	-0.04797	0.01935	-0.04082	0.01814
3.29375	0.15576	0.02855	0.11576	0.02327	0.14223	0.0192	0.11273	0.02098	3.31816	0.15329	0.02855	0.11463	0.02309	0.13817	0.01752	0.11241	0.02011		3.31816	-0.09134	0.01899	-0.07181	0.01908	-0.05503	0.02037	-0.03982	0.01965	3.31816	-0.07929	0.01777	-0.07158	0.02159	-0.04716	0.01922	-0.04008	0.01805
3.34219	0.1563	0.0286	0.11544	0.02347	0.14407	0.01916	0.11348	0.02025	3.36611	0.15363	0.02861	0.11484	0.02314	0.13837	0.01755	0.11271	0.02013		3.36611	-0.09005	0.01869	-0.0735	0.01946	-0.0561	0.02172	-0.03891	0.01918	3.36611	-0.07849	0.0177	-0.07085	0.02143	-0.0464	0.0191	-0.03939	0.01796
3.39063	0.15421	0.0286	0.11605	0.02364	0.1433	0.0188	0.11712	0.0206	3.41452	0.15394	0.02866	0.11505	0.02319	0.13856	0.01757	0.11299	0.02016		3.41452	-0.08623	0.01764	-0.07285	0.02044	-0.05357	0.02041	-0.03795	0.01933	3.41452	-0.07774	0.01763	-0.07015	0.02128	-0.04568	0.01899	-0.03874	0.01788
3.43906	0.15465	0.02865	0.11766	0.02396	0.14427	0.01865	0.11737	0.02012	3.46295	0.15424	0.02871	0.11523	0.02323	0.13873	0.01759	0.11325	0.02018		3.46295	-0.08555	0.01761	-0.07087	0.01926	-0.05232	0.02196	-0.03729	0.01924	3.46295	-0.07703	0.01757	-0.06949	0.02115	-0.04501	0.01889	-0.03813	0.01781
3.4875	0.15424	0.0286	0.11692	0.0237	0.14534	0.01841	0.11467	0.01992	3.51134	0.15453	0.02876	0.11541	0.02328	0.13889	0.01761	0.11349	0.0202		3.51134	-0.08359	0.01819	-0.07045	0.01864	-0.04987	0.02103	-0.03653	0.01894	3.51134	-0.07636	0.01752	-0.06887	0.02102	-0.04437	0.0188	-0.03755	0.01774
3.53594	0.1545	0.02855	0.11924	0.02423	0.14525	0.01825	0.11751	0.01995	3.55986	0.15479	0.02881	0.11557	0.02332	0.13904	0.01763	0.11373	0.02022		3.55986	-0.08451	0.01761	-0.06945	0.01826	-0.05002	0.02042	-0.03608	0.01929	3.55986	-0.07572	0.01747	-0.06828	0.0209	-0.04376	0.01871	-0.03701	0.01768
3.58438	0.15529	0.02855	0.11879	0.02428	0.14517	0.01811	0.11681	0.0203	3.60833	0.15504	0.02885	0.11572	0.02337	0.13918	0.01765	0.11394	0.02024		3.60833	-0.08162	0.01726	-0.06884	0.01828	-0.04666	0.01999	-0.03541	0.0193	3.60833	-0.07513	0.01743	-0.06773	0.02079	-0.0432	0.01863	-0.03649	0.01763
3.63281	0.15249	0.02849	0.12081	0.02466	0.14688	0.01813	0.1175	0.02049	3.6567	0.15527	0.0289	0.11586	0.02341	0.1393	0.01767	0.11415	0.02026		3.6567	-0.08352	0.01725	-0.0672	0.01806	-0.04731	0.01945	-0.03537	0.01871	3.6567	-0.07456	0.01739	-0.06721	0.02069	-0.04266	0.01856	-0.03601	0.01758
3.68125	0.15224	0.02865	0.12025	0.02475	0.14625	0.01809	0.1201	0.02055	3.70508	0.15549	0.02894	0.11599	0.02345	0.13942	0.01769	0.11434	0.02028		3.70508	-0.08611	0.01798	-0.06635	0.01799	-0.04428	0.01936	-0.03554	0.0191	3.70508	-0.07403	0.01736	-0.06671	0.02059	-0.04216	0.01849	-0.03556	0.01753
3.72969	0.15378	0.02834	0.11984	0.02491	0.14872	0.01816	0.12018	0.02003	3.75357	0.1557	0.02897	0.11611	0.02349	0.13953	0.01771	0.11452	0.02029		3.75357	-0.08408	0.01671	-0.0663	0.01825	-0.0441	0.01984	-0.03501	0.01933	3.75357	-0.07353	0.01733	-0.06625	0.02051	-0.04169	0.01843	-0.03514	0.01749
3.77813	0.15507	0.02819	0.11963	0.02508	0.14652	0.01819	0.12098	0.02001	3.80208	0.15589	0.02901	0.11622	0.02352	0.13963	0.01773	0.11469	0.02031		3.80208	-0.08577	0.01654	-0.06642	0.01741	-0.04566	0.01865	-0.03493	0.01955	3.80208	-0.07305	0.0173	-0.06581	0.02043	-0.04124	0.01837	-0.03474	0.01745
3.82656	0.15373	0.02829	0.11958	0.02505	0.14835	0.0182	0.12316	0.02007	3.85047	0.15608	0.02904	0.11632	0.02356	0.13972	0.01775	0.11485	0.02033		3.85047	-0.08513	0.01605	-0.06411	0.01583	-0.04331	0.02029	-0.03862	0.01984	3.85047	-0.07261	0.01728	-0.0654	0.02036	-0.04082	0.01832	-0.03436	0.01742
3.875	0.15509	0.02835	0.12026	0.02528	0.14768	0.0183	0.12358	0.0202	3.89894	0.15625	0.02907	0.11642	0.02359	0.13981	0.01777	0.115	0.02034		3.89894	-0.08473	0.01639	-0.06441	0.01716	-0.04267	0.02052	-0.03363	0.01984	3.89894	-0.07218	0.01726	-0.06501	0.02029	-0.04042	0.01827	-0.03401	0.01739
3.92344	0.15558	0.02856	0.12042	0.02536	0.14691	0.01787	0.12454	0.02022	3.94733	0.15641	0.0291	0.11651	0.02363	0.13989	0.01779	0.11514	0.02035		3.94733	-0.0828	0.01613	-0.06283	0.01674	-0.04546	0.02096	-0.03472	0.02068	3.94733	-0.07179	0.01724	-0.06464	0.02023	-0.04005	0.01823	-0.03367	0.01736
3.97187	0.15559	0.02893	0.1212	0.02537	0.14704	0.0175	0.12422	0.02049	3.99577	0.15656	0.02913	0.1166	0.02366	0.13996	0.01781	0.11527	0.02037		3.99577	-0.0798	0.01591	-0.06239	0.01645	-0.04475	0.02135	-0.03489	0.02007	3.99577	-0.07141	0.01722	-0.06429	0.02017	-0.0397	0.01819	-0.03336	0.01733
4.02031	0.15566	0.0292	0.12041	0.02557	0.14742	0.0173	0.12128	0.02033	4.04429	0.1567	0.02915	0.11667	0.02369	0.14003	0.01782	0.11539	0.02038		4.04429	-0.07849	0.01612	-0.06025	0.0155	-0.04453	0.02127	-0.03817	0.0212	4.04429	-0.07106	0.01721	-0.06396	0.02012	-0.03937	0.01815	-0.03307	0.01731
4.06875	0.15594	0.02945	0.11859	0.0255	0.14807	0.01705	0.12383	0.02008	4.09284	0.15684	0.02918	0.11674	0.02372	0.14009	0.01784	0.11551	0.02039		4.09284	-0.07877	0.01641	-0.0588	0.01504	-0.04195	0.01949	-0.03976	0.02113	4.09284	-0.07073	0.01719	-0.06365	0.02007	-0.03906	0.01812	-0.03279	0.01729
4.11719	0.15651	0.02965	0.11908	0.02611	0.14857	0.01685	0.12521	0.01978	4.14123	0.15696	0.0292	0.11681	0.02375	0.14015	0.01786	0.11562	0.0204		4.14123	-0.07889	0.0164	-0.05811	0.01516	-0.0424	0.02019	-0.03905	0.02105	4.14123	-0.07041	0.01718	-0.06336	0.02003	-0.03877	0.01809	-0.03253	0.01727
4.16563	0.15733	0.02974	0.12054	0.02617	0.14609	0.01663	0.12515	0.01971	4.18962	0.15708	0.02922	0.11687	0.02378	0.1402	0.01787	0.11572	0.02041		4.18962	-0.08028	0.01654	-0.05657	0.01521	-0.03961	0.0199	-0.03834	0.02123	4.18962	-0.07012	0.01717	-0.06309	0.01999	-0.03849	0.01806	-0.03229	0.01725
4.21406	0.1567	0.02951	0.12217	0.0261	0.14551	0.01634	0.12629	0.01944	4.23815	0.15719	0.02924	0.11693	0.02381	0.14025	0.01789	0.11582	0.02042		4.23815	-0.07761	0.01661	-0.0572	0.0158	-0.03768	0.01957	-0.03837	0.02117	4.23815	-0.06984	0.01716	-0.06283	0.01995	-0.03823	0.01803	-0.03206	0.01724
4.2625	0.15504	0.02939	0.1219	0.02586	0.14666	0.01605	0.12585	0.01926	4.28656	0.1573	0.02926	0.11698	0.02383	0.14029	0.0179	0.11591	0.02043		4.28656	-0.08114	0.01705	-0.05847	0.01561	-0.03923	0.01923	-0.03774	0.02113	4.28656	-0.06957	0.01716	-0.06259	0.01992	-0.03799	0.01801	-0.03184	0.01723
4.31094	0.15627	0.02956	0.12039	0.02546	0.14874	0.01596	0.12484	0.01927	4.33493	0.1574	0.02928	0.11703	0.02386	0.14033	0.01792	0.116	0.02044		4.33493	-0.07631	0.01642	-0.05434	0.01309	-0.03881	0.01863	-0.03872	0.0208	4.33493	-0.06933	0.01715	-0.06236	0.01989	-0.03776	0.01799	-0.03164	0.01721
4.35938	0.15715	0.02952	0.11987	0.0251	0.14981	0.01589	0.12457	0.01888	4.38334	0.15749	0.02929	0.11708	0.02388	0.14037	0.01793	0.11608	0.02044		4.38334	-0.07516	0.01639	-0.06027	0.01548	-0.03632	0.01767	-0.0399	0.02049	4.38334	-0.06909	0.01715	-0.06214	0.01986	-0.03754	0.01797	-0.03145	0.0172
4.40781	0.15592	0.02906	0.11888	0.02493	0.14935	0.01584	0.12309	0.01896	4.43181	0.15758	0.02931	0.11712	0.0239	0.14041	0.01795	0.11616	0.02045		4.43181	-0.07202	0.0168	-0.0583	0.01457	-0.03681	0.01834	-0.03774	0.01942	4.43181	-0.06887	0.01714	-0.06194	0.01983	-0.03734	0.01795	-0.03127	0.01719
4.45625	0.15504	0.0288	0.11823	0.02492	0.14744	0.01581	0.12417	0.01916	4.48026	0.15766	0.02932	0.11716	0.02392	0.14044	0.01796	0.11623	0.02046		4.48026	-0.07298	0.01665	-0.06158	0.01533	-0.03783	0.01942	-0.04133	0.02015	4.48026	-0.06867	0.01714	-0.06174	0.01981	-0.03715	0.01794	-0.0311	0.01718
4.50469	0.15475	0.02873	0.1175	0.0246	0.14656	0.01605	0.12383	0.01914	4.52863	0.15773	0.02933	0.1172	0.02394	0.14047	0.01797	0.11629	0.02046		4.52863	-0.07288	0.0166	-0.05914	0.01435	-0.03532	0.01964	-0.04214	0.01997	4.52863	-0.06847	0.01714	-0.06156	0.01979	-0.03697	0.01792	-0.03094	0.01718
4.55312	0.15594	0.02891	0.11925	0.02399	0.14552	0.01651	0.12218	0.01959	4.57701	0.15781	0.02935	0.11723	0.02396	0.14049	0.01798	0.11636	0.02047		4.57701	-0.07183	0.01635	-0.05512	0.01422	-0.03478	0.01958	-0.04255	0.01982	4.57701	-0.06829	0.01713	-0.06139	0.01977	-0.0368	0.01791	-0.03079	0.01717
4.60156	0.15679	0.02902	0.1189	0.02382	0.14635	0.01641	0.12142	0.01979	4.62546	0.15787	0.02936	0.11726	0.02398	0.14052	0.018	0.11642	0.02048		4.62546	-0.07088	0.01684	-0.05334	0.01433	-0.03479	0.0195	-0.04249	0.01984	4.62546	-0.06812	0.01713	-0.06123	0.01975	-0.03664	0.0179	-0.03065	0.01716
4.65	0.15516	0.02894	0.11888	0.02347	0.14679	0.01686	0.12029	0.0196	4.67392	0.15794	0.02937	0.11729	0.024	0.14054	0.01801	0.11647	0.02048		4.67392	-0.07177	0.01778	-0.05163	0.01392	-0.03314	0.0201	-0.04205	0.01934	4.67392	-0.06795	0.01713	-0.06108	0.01974	-0.03649	0.01789	-0.03052	0.01716
4.69844	0.15817	0.02914	0.11903	0.02337	0.14649	0.01705	0.1192	0.01956	4.72243	0.158	0.02938	0.11732	0.02402	0.14056	0.01802	0.11653	0.02049		4.72243	-0.06814	0.01703	-0.04918	0.01349	-0.03329	0.02012	-0.04052	0.01894	4.72243	-0.0678	0.01713	-0.06094	0.01972	-0.03635	0.01788	-0.0304	0.01715
4.74688	0.15964	0.02947	0.11936	0.02354	0.14722	0.01713	0.1202	0.01903	4.77087	0.15805	0.02939	0.11734	0.02404	0.14058	0.01803	0.11658	0.02049		4.77087	-0.06831	0.01745	-0.05495	0.01615	-0.03649	0.01978	-0.04157	0.01969	4.77087	-0.06766	0.01713	-0.0608	0.01971	-0.03622	0.01787	-0.03028	0.01715
4.79531	0.16046	0.02929	0.12063	0.02393	0.14503	0.01703	0.1197	0.01891	4.81933	0.15811	0.0294	0.11736	0.02405	0.1406	0.01804	0.11662	0.0205		4.81933	-0.06382	0.01646	-0.05751	0.01795	-0.03545	0.01898	-0.04007	0.01962	4.81933	-0.06752	0.01713	-0.06068	0.0197	-0.0361	0.01786	-0.03018	0.01715
4.84375	0.15928	0.02991	0.12075	0.02433	0.14563	0.01724	0.11901	0.01904	4.86772	0.15816	0.02941	0.11738	0.02407	0.14061	0.01805	0.11667	0.0205		4.86772	-0.06342	0.01711	-0.05527	0.01743	-0.03346	0.01861	-0.03848	0.01932	4.86772	-0.06739	0.01713	-0.06056	0.01969	-0.03598	0.01785	-0.03007	0.01714
4.89219	0.16053	0.03022	0.11955	0.02452	0.1448	0.01735	0.11731	0.01933	4.9161	0.1582	0.02942	0.1174	0.02408	0.14063	0.01806	0.11671	0.0205		4.9161	-0.06189	0.01719	-0.05593	0.01799	-0.03467	0.01871	-0.03394	0.01717	4.9161	-0.06727	0.01713	-0.06044	0.01968	-0.03587	0.01785	-0.02998	0.01714
4.94062	0.16221	0.03044	0.11728	0.02378	0.1443	0.01751	0.11682	0.01931	4.96459	0.15825	0.02942	0.11742	0.0241	0.14064	0.01806	0.11674	0.02051		4.96459	-0.06164	0.01738	-0.05679	0.01844	-0.03476	0.01817	-0.03328	0.01757	4.96459	-0.06716	0.01713	-0.06034	0.01967	-0.03577	0.01784	-0.02989	0.01714
4.98906	0.16391	0.03052	0.11931	0.02431	0.14399	0.01777	0.11608	0.01962	5.01303	0.15829	0.02943	0.11744	0.02411	0.14065	0.01807	0.11678	0.02051		5.01303	-0.06281	0.018	-0.05526	0.01869	-0.03487	0.01772	-0.02898	0.01732	5.01303	-0.06705	0.01713	-0.06024	0.01966	-0.03567	0.01783	-0.0298	0.01714
5.0375	0.16556	0.03159	0.11891	0.02458	0.14363	0.01789	0.11459	0.01992	5.0615	0.15833	0.02944	0.11745	0.02412	0.14067	0.01808	0.11682	0.02051		5.0615	-0.05996	0.01824	-0.05732	0.01884	-0.03355	0.0172	-0.02966	0.01685	5.0615	-0.06695	0.01714	-0.06014	0.01966	-0.03558	0.01783	-0.02972	0.01713
5.08594	0.16438	0.03173	0.12122	0.02437	0.14285	0.01808	0.11555	0.02017	5.10987	0.15836	0.02944	0.11747	0.02413	0.14068	0.01809	0.11685	0.02052		5.10987	-0.06038	0.0178	-0.0565	0.01949	-0.03342	0.01586	-0.03093	0.01664	5.10987	-0.06686	0.01714	-0.06006	0.01965	-0.03549	0.01783	-0.02965	0.01713
5.13438	0.16342	0.03213	0.1211	0.02438	0.14167	0.01814	0.11453	0.02037	5.15835	0.1584	0.02945	0.11748	0.02415	0.14068	0.0181	0.11688	0.02052		5.15835	-0.06192	0.01852	-0.05484	0.01899	-0.03608	0.016	-0.02884	0.01657	5.15835	-0.06677	0.01714	-0.05997	0.01965	-0.03541	0.01782	-0.02958	0.01713
5.18281	0.16444	0.03248	0.12095	0.02486	0.14002	0.01815	0.1139	0.02053	5.20674	0.15843	0.02945	0.11749	0.02416	0.14069	0.0181	0.11691	0.02052		5.20674	-0.06332	0.01832	-0.05584	0.019	-0.03443	0.01629	-0.02668	0.01583	5.20674	-0.06668	0.01714	-0.05989	0.01964	-0.03534	0.01782	-0.02951	0.01713
5.23125	0.16151	0.03229	0.11891	0.025	0.13847	0.01805	0.11209	0.02055	5.25515	0.15846	0.02946	0.1175	0.02417	0.1407	0.01811	0.11693	0.02052		5.25515	-0.06389	0.01983	-0.05645	0.01883	-0.03374	0.01661	-0.02759	0.01586	5.25515	-0.06661	0.01714	-0.05982	0.01964	-0.03527	0.01782	-0.02945	0.01713
5.27969	0.16264	0.03219	0.12011	0.02529	0.13583	0.01827	0.11342	0.0207	5.30363	0.15849	0.02946	0.11751	0.02418	0.14071	0.01812	0.11696	0.02053		5.30363	-0.06369	0.01991	-0.05642	0.01867	-0.0343	0.01662	-0.0253	0.01562	5.30363	-0.06653	0.01714	-0.05975	0.01963	-0.0352	0.01781	-0.02939	0.01713
5.32813	0.16295	0.0323	0.12038	0.02586	0.13814	0.01765	0.11503	0.02077	5.35203	0.15851	0.02947	0.11752	0.02419	0.14071	0.01812	0.11698	0.02053		5.35203	-0.06439	0.01884	-0.05693	0.01829	-0.03507	0.01676	-0.02789	0.01597	5.35203	-0.06646	0.01714	-0.05969	0.01963	-0.03514	0.01781	-0.02934	0.01713
5.37656	0.16456	0.0322	0.12014	0.0266	0.1374	0.01754	0.1154	0.02101	5.40046	0.15854	0.02947	0.11753	0.0242	0.14072	0.01813	0.117	0.02053		5.40046	-0.06024	0.01847	-0.05876	0.01834	-0.03747	0.01835	-0.02819	0.01595	5.40046	-0.0664	0.01715	-0.05962	0.01963	-0.03508	0.01781	-0.02929	0.01713
5.425	0.16423	0.03243	0.11873	0.02675	0.13707	0.01755	0.11772	0.02106	5.44897	0.15856	0.02948	0.11754	0.02421	0.14072	0.01813	0.11702	0.02053		5.44897	-0.05987	0.01864	-0.05794	0.01915	-0.03329	0.0163	-0.02659	0.01617	5.44897	-0.06634	0.01715	-0.05957	0.01962	-0.03502	0.01781	-0.02924	0.01713
5.47344	0.16521	0.03241	0.12003	0.02691	0.13704	0.01771	0.11701	0.02142	5.49746	0.15859	0.02948	0.11754	0.02421	0.14073	0.01814	0.11704	0.02053		5.49746	-0.06297	0.01979	-0.05904	0.01956	-0.03381	0.0176	-0.02506	0.01591	5.49746	-0.06628	0.01715	-0.05951	0.01962	-0.03497	0.01781	-0.02919	0.01713
5.52187	0.16435	0.03245	0.12034	0.02679	0.13595	0.01805	0.1194	0.02087	5.54587	0.15861	0.02948	0.11755	0.02422	0.14073	0.01814	0.11706	0.02053		5.54587	-0.05698	0.01825	-0.05999	0.01992	-0.03242	0.01715	-0.02353	0.0149	5.54587	-0.06622	0.01715	-0.05946	0.01962	-0.03492	0.0178	-0.02915	0.01713
5.57031	0.1644	0.03247	0.12001	0.02678	0.13822	0.01834	0.1194	0.02131	5.59422	0.15863	0.02949	0.11756	0.02423	0.14074	0.01815	0.11708	0.02054		5.59422	-0.05724	0.01767	-0.05804	0.02042	-0.03093	0.01678	-0.02196	0.01459	5.59422	-0.06617	0.01715	-0.05941	0.01962	-0.03487	0.0178	-0.02911	0.01713
5.61875	0.1624	0.03257	0.12054	0.02692	0.13819	0.01864	0.11973	0.02174	5.64269	0.15864	0.02949	0.11756	0.02424	0.14074	0.01815	0.1171	0.02054		5.64269	-0.0562	0.01728	-0.06392	0.02273	-0.02927	0.01661	-0.02492	0.01535	5.64269	-0.06612	0.01715	-0.05937	0.01962	-0.03483	0.0178	-0.02907	0.01713
5.66719	0.16299	0.03264	0.11826	0.02698	0.13654	0.01877	0.12082	0.02189	5.69116	0.15866	0.02949	0.11757	0.02424	0.14074	0.01816	0.11711	0.02054		5.69116	-0.05576	0.0165	-0.06451	0.0234	-0.02754	0.01565	-0.02418	0.01562	5.69116	-0.06608	0.01716	-0.05932	0.01962	-0.03479	0.0178	-0.02904	0.01713
5.71563	0.16424	0.03266	0.11732	0.0271	0.13471	0.01896	0.1211	0.02216	5.7395	0.15868	0.02949	0.11757	0.02425	0.14075	0.01816	0.11713	0.02054		5.7395	-0.05495	0.01529	-0.06407	0.02269	-0.02861	0.01701	-0.0243	0.01579	5.7395	-0.06604	0.01716	-0.05928	0.01961	-0.03475	0.0178	-0.029	0.01713
5.76406	0.16561	0.03282	0.11675	0.02744	0.13376	0.01936	0.12196	0.02256	5.78802	0.15869	0.0295	0.11758	0.02426	0.14075	0.01817	0.11714	0.02054		5.78802	-0.05704	0.01571	-0.06202	0.0219	-0.02882	0.01748	-0.0247	0.01602	5.78802	-0.066	0.01716	-0.05925	0.01961	-0.03472	0.0178	-0.02897	0.01713
5.8125	0.16617	0.0331	0.11484	0.02753	0.13589	0.01959	0.12212	0.02291	5.83644	0.15871	0.0295	0.11758	0.02426	0.14075	0.01817	0.11715	0.02054		5.83644	-0.05652	0.01624	-0.06162	0.022	-0.02863	0.01759	-0.02298	0.01626	5.83644	-0.06596	0.01716	-0.05921	0.01961	-0.03468	0.0178	-0.02894	0.01713
5.86094	0.16871	0.03345	0.11317	0.02794	0.13701	0.01962	0.12129	0.02322	5.8849	0.15872	0.0295	0.11758	0.02427	0.14075	0.01817	0.11716	0.02054		5.8849	-0.05723	0.01597	-0.06075	0.0221	-0.03163	0.01882	-0.02182	0.01602	5.8849	-0.06592	0.01716	-0.05918	0.01961	-0.03465	0.0178	-0.02892	0.01713
5.90937	0.16913	0.03378	0.1121	0.02826	0.13583	0.01971	0.12022	0.02381	5.93331	0.15875	0.0295	0.11763	0.02427	0.14071	0.01818	0.11719	0.02054		5.93331	-0.05561	0.01577	-0.05823	0.02054	-0.02964	0.01689	-0.02236	0.0164	5.93331	-0.06588	0.01716	-0.05913	0.01961	-0.03461	0.0178	-0.02888	0.01713
5.95781	0.16802	0.03396	0.1124	0.02876	0.13468	0.01984	0.12096	0.0238	5.98182	0.15747	0.02959	0.11548	0.02433	0.1386	0.0184	0.1162	0.02065		5.98182	-0.05149	0.01553	-0.05959	0.02117	-0.03086	0.01731	-0.022	0.01646	5.98182	-0.06532	0.01717	-0.05855	0.01961	-0.0342	0.01779	-0.0285	0.01713
6.00625	0.16656	0.0341	0.112	0.02915	0.13515	0.02008	0.12134	0.02416	6.03019	0.15489	0.02979	0.11227	0.02432	0.13558	0.01874	0.11329	0.02082		6.03019	-0.05019	0.01537	-0.05977	0.02228	-0.02989	0.01671	-0.02073	0.01631	6.03019	-0.06524	0.01715	-0.0584	0.01961	-0.03437	0.01784	-0.02853	0.01714
6.05469	0.16629	0.03423	0.11024	0.02945	0.13361	0.0203	0.11916	0.02405	6.07871	0.15001	0.03019	0.10673	0.02433	0.1308	0.01935	0.10778	0.02133		6.07871	-0.05014	0.0154	-0.0572	0.02249	-0.03183	0.01763	-0.02241	0.01633	6.07871	-0.06511	0.01712	-0.05814	0.0196	-0.03464	0.01793	-0.02855	0.01715
6.10313	0.16161	0.03369	0.10823	0.02953	0.12972	0.02042	0.11303	0.02428	6.12709	0.14084	0.0302	0.09594	0.02426	0.1197	0.01887	0.09666	0.02111		6.12709	-0.04567	0.01563	-0.05587	0.02403	-0.03199	0.01764	-0.02017	0.01678	6.12709	-0.06491	0.01709	-0.05784	0.01959	-0.03494	0.01804	-0.02857	0.01716
6.15156	0.14817	0.03335	0.09574	0.0298	0.11329	0.02137	0.10088	0.02458	6.17544	0.12268	0.03015	0.07664	0.02417	0.09615	0.01843	0.07501	0.02101		6.17544	-0.04245	0.01632	-0.05476	0.02409	-0.02954	0.01869	-0.01989	0.01665	6.17544	-0.06418	0.01624	-0.0575	0.01957	-0.03832	0.0174	-0.03149	0.01747
6.2	0.1238	0.03271	0.07589	0.03046	0.08795	0.02189	0.07355	0.02447	6.22391	0.10525	0.03031	0.05756	0.02427	0.07436	0.01896	0.05377	0.02167		6.22391	-0.04177	0.01672	-0.05125	0.02264	-0.02677	0.01955	-0.01684	0.01675	6.22391	-0.06319	0.01569	-0.05738	0.01954	-0.04156	0.01698	-0.03491	0.01802
6.24844	0.09516	0.03182	0.0495	0.0305	0.05998	0.02229	0.04123	0.02514	6.27237	0.08926	0.03049	0.03996	0.0246	0.05507	0.01987	0.0343	0.02272		6.27237	-0.0422	0.01698	-0.05496	0.02101	-0.03089	0.01917	-0.0237	0.01682	6.27237	-0.06194	0.01538	-0.05722	0.01951	-0.04449	0.01675	-0.03829	0.01862
6.29688	0.0616	0.03096	0.01947	0.02997	0.02927	0.02322	0.01039	0.02715	6.32078	0.07479	0.03057	0.02432	0.02511	0.03829	0.02081	0.01708	0.02385		6.32078	-0.04808	0.01548	-0.0586	0.02018	-0.03834	0.01779	-0.03285	0.01686	6.32078	-0.06043	0.01523	-0.05686	0.01949	-0.04709	0.01668	-0.04136	0.01914
6.34531	0.03673	0.02937	-0.00468	0.02908	0.00427	0.02094	-0.0139	0.02613	6.36921	0.06187	0.03053	0.01082	0.02574	0.02391	0.02161	0.00225	0.02485		6.36921	-0.0583	0.01656	-0.06149	0.01973	-0.04725	0.01674	-0.04294	0.01649	6.36921	-0.05865	0.01518	-0.05621	0.0195	-0.04928	0.01669	-0.04397	0.01955
6.39375	0.01912	0.02687	-0.02286	0.02736	-0.01489	0.01975	-0.02756	0.02493	6.41768	0.05044	0.03034	-0.000567225	0.0264	0.01174	0.02219	-0.01021	0.02559		6.41768	-0.06051	0.01787	-0.06124	0.01952	-0.05351	0.01641	-0.05237	0.01674	6.41768	-0.0566	0.01516	-0.05526	0.01952	-0.05099	0.01676	-0.04602	0.0198
6.44219	0.00619	0.02563	-0.0331	0.02484	-0.02032	0.01771	-0.03957	0.02329	6.4661	0.04042	0.03	-0.00999	0.02698	0.00157	0.02254	-0.02047	0.02604		6.4661	-0.06204	0.01566	-0.06475	0.01996	-0.058	0.0166	-0.05559	0.01689	6.4661	-0.05431	0.01514	-0.05402	0.01957	-0.05216	0.01682	-0.04749	0.0199
6.49062	-0.00793	0.02449	-0.03815	0.02251	-0.02865	0.01689	-0.04834	0.0213	6.51446	0.03172	0.02953	-0.01763	0.02742	-0.00683	0.02267	-0.02872	0.02621		6.51446	-0.05974	0.01503	-0.06467	0.01969	-0.06053	0.01808	-0.0539	0.01714	6.51446	-0.05182	0.01509	-0.05252	0.01963	-0.05278	0.01682	-0.04838	0.01987
6.53906	-0.01273	0.02245	-0.04191	0.02095	-0.04076	0.01754	-0.04383	0.02037	6.56294	0.02422	0.02893	-0.02371	0.02767	-0.01369	0.02261	-0.0352	0.02612		6.56294	-0.05482	0.0158	-0.05783	0.01807	-0.06055	0.01767	-0.05379	0.01616	6.56294	-0.0492	0.01501	-0.05081	0.01969	-0.05288	0.01675	-0.04873	0.0197
6.5875	-0.01644	0.02128	-0.04729	0.02097	-0.04565	0.01764	-0.04995	0.01943	6.61131	0.01779	0.02822	-0.02845	0.0277	-0.01921	0.02239	-0.04014	0.02583		6.61131	-0.05335	0.01567	-0.05859	0.0164	-0.05546	0.01734	-0.05229	0.01541	6.61131	-0.0465	0.01489	-0.04894	0.01973	-0.05251	0.01659	-0.04861	0.01944
6.63594	-0.01848	0.02124	-0.04843	0.01947	-0.05255	0.01859	-0.05761	0.01768	6.65982	0.01233	0.02741	-0.03204	0.0275	-0.02358	0.02204	-0.04377	0.02537		6.65982	-0.04571	0.01559	-0.05522	0.01705	-0.05393	0.0178	-0.05533	0.01567	6.65982	-0.04378	0.01473	-0.04696	0.01974	-0.05177	0.01633	-0.04807	0.01908
6.68438	-0.01892	0.02143	-0.05552	0.01895	-0.0497	0.01793	-0.05885	0.01823	6.70824	0.00772	0.02654	-0.03468	0.02708	-0.02696	0.0216	-0.0463	0.02479		6.70824	-0.04255	0.0143	-0.05289	0.01664	-0.05421	0.01673	-0.05306	0.01565	6.70824	-0.04109	0.01453	-0.04491	0.0197	-0.05072	0.01601	-0.04721	0.01866
6.73281	-0.01369	0.02233	-0.05183	0.01981	-0.04101	0.0185	-0.05773	0.0207	6.75667	0.00387	0.0256	-0.03652	0.02647	-0.02952	0.02107	-0.04791	0.02411		6.75667	-0.03881	0.01465	-0.05087	0.01571	-0.04871	0.0152	-0.04971	0.01657	6.75667	-0.03849	0.01429	-0.04282	0.01961	-0.04945	0.01562	-0.04609	0.01818
6.78125	-0.00784	0.02133	-0.0475	0.02103	-0.03169	0.01899	-0.05526	0.0202	6.80524	0.000661005	0.02462	-0.03771	0.02569	-0.03138	0.02049	-0.04876	0.02338		6.80524	-0.03714	0.01542	-0.04539	0.01575	-0.04264	0.01507	-0.04651	0.01821	6.80524	-0.03598	0.01403	-0.04072	0.01946	-0.04802	0.0152	-0.04476	0.01766
6.82969	-0.01162	0.01989	-0.04638	0.01904	-0.02874	0.0178	-0.04895	0.02046	6.85366	-0.00198	0.02361	-0.03837	0.02478	-0.03265	0.01987	-0.04899	0.02261		6.85366	-0.03575	0.01492	-0.03875	0.01606	-0.04052	0.01563	-0.04147	0.01889	6.85366	-0.03361	0.01373	-0.03865	0.01925	-0.04648	0.01474	-0.04329	0.01712
6.87812	-0.00684	0.0206	-0.03474	0.02061	-0.03082	0.01798	-0.04438	0.01969	6.90205	-0.00413	0.02259	-0.03859	0.02378	-0.03343	0.01922	-0.04873	0.02182		6.90205	-0.02793	0.01365	-0.03193	0.016	-0.04078	0.0153	-0.03722	0.01774	6.90205	-0.03138	0.01341	-0.03661	0.01898	-0.04488	0.01427	-0.04173	0.01655
6.92656	-0.00318	0.0227	-0.03434	0.01857	-0.03138	0.01872	-0.04774	0.02008	6.95053	-0.00586	0.02157	-0.03847	0.0227	-0.03382	0.01856	-0.04807	0.02102		6.95053	-0.02665	0.01415	-0.02668	0.01619	-0.03996	0.01434	-0.03277	0.01739	6.95053	-0.0293	0.01306	-0.03463	0.01864	-0.04326	0.01379	-0.0401	0.01598
6.975	0.00804	0.02576	-0.02675	0.01818	-0.0301	0.01946	-0.04355	0.02067	6.99891	-0.00724	0.02056	-0.03808	0.0216	-0.03387	0.01788	-0.04712	0.02022		6.99891	-0.01711	0.01419	-0.02126	0.01706	-0.03955	0.01561	-0.03195	0.01721	6.99891	-0.02736	0.0127	-0.03271	0.01825	-0.04163	0.0133	-0.03845	0.0154
7.02344	0.01817	0.02549	-0.02279	0.0196	-0.02528	0.01932	-0.04046	0.02044	7.04734	-0.00832	0.01956	-0.03747	0.02048	-0.03365	0.0172	-0.04592	0.01943		7.04734	-0.03008	0.01429	-0.02218	0.01603	-0.03925	0.01496	-0.02969	0.01852	7.04734	-0.02557	0.01231	-0.03086	0.01781	-0.04002	0.01281	-0.03679	0.01481
7.07188	0.02116	0.02494	-0.02092	0.02	-0.02165	0.01942	-0.04181	0.01951	7.09578	-0.00914	0.01859	-0.0367	0.01938	-0.03322	0.01653	-0.04456	0.01865		7.09578	-0.02652	0.01458	-0.02549	0.01689	-0.03721	0.01525	-0.02837	0.01837	7.09578	-0.0239	0.01192	-0.0291	0.01733	-0.03843	0.01232	-0.03515	0.01423
7.12031	0.01848	0.02237	-0.02186	0.0203	-0.01882	0.01964	-0.03744	0.02095	7.14422	-0.00975	0.01764	-0.03581	0.0183	-0.03261	0.01586	-0.04307	0.01789		7.14422	-0.02334	0.01444	-0.02489	0.01683	-0.03435	0.01475	-0.0278	0.01819	7.14422	-0.02237	0.01151	-0.02741	0.01681	-0.03688	0.01184	-0.03354	0.01366
7.16875	0.00958	0.02052	-0.01612	0.02252	-0.01635	0.01988	-0.03431	0.01936	7.19266	-0.01018	0.01672	-0.03482	0.01727	-0.03187	0.0152	-0.0415	0.01715		7.19266	-0.02062	0.01629	-0.02186	0.01767	-0.0343	0.01391	-0.02278	0.01839	7.19266	-0.02095	0.0111	-0.02581	0.01625	-0.03537	0.01136	-0.03197	0.01309
7.21719	0.00655	0.02101	-0.02255	0.02139	-0.01421	0.02037	-0.03559	0.0198	7.24103	-0.01046	0.01584	-0.03377	0.01628	-0.03102	0.01456	-0.03987	0.01644		7.24103	-0.01851	0.01388	-0.01773	0.01745	-0.0308	0.01463	-0.02576	0.0182	7.24103	-0.01964	0.01068	-0.0243	0.01567	-0.0339	0.01089	-0.03044	0.01254
7.26563	0.01077	0.01909	-0.02476	0.0205	-0.01155	0.0207	-0.03647	0.0207	7.2895	-0.01062	0.015	-0.03267	0.01535	-0.03009	0.01393	-0.03823	0.01575		7.2895	-0.01672	0.01577	-0.01177	0.01586	-0.02441	0.01556	-0.02601	0.01847	7.2895	-0.01842	0.01027	-0.02286	0.01507	-0.03247	0.01042	-0.02896	0.01199
7.31406	0.00847	0.0182	-0.02513	0.02001	-0.01217	0.01968	-0.03677	0.02051	7.3379	-0.01068	0.0142	-0.03155	0.01448	-0.02911	0.01332	-0.03658	0.01508		7.3379	-0.01533	0.01386	-0.00978	0.01583	-0.0296	0.01317	-0.02568	0.01847	7.3379	-0.0173	0.00985	-0.02151	0.01446	-0.03108	0.00997	-0.02754	0.01146
7.3625	0.01345	0.0184	-0.02986	0.0191	-0.01299	0.01931	-0.03527	0.01983	7.38635	-0.01066	0.01343	-0.03041	0.01366	-0.02809	0.01272	-0.03494	0.01444		7.38635	-0.01442	0.01375	-0.01374	0.01593	-0.03004	0.01309	-0.02682	0.01835	7.38635	-0.01625	0.00944	-0.02023	0.01384	-0.02973	0.00953	-0.02618	0.01095
7.41094	0.01492	0.01908	-0.02583	0.01955	-0.01297	0.01837	-0.03414	0.02026	7.43484	-0.01058	0.01271	-0.02928	0.01291	-0.02704	0.01215	-0.03334	0.01382		7.43484	-0.0146	0.01411	-0.01374	0.01533	-0.03153	0.01318	-0.02743	0.01739	7.43484	-0.01528	0.00903	-0.01903	0.01322	-0.02843	0.0091	-0.02487	0.01045
7.45937	0.01056	0.01962	-0.02354	0.01879	-0.01417	0.01755	-0.03255	0.02076	7.48321	-0.01044	0.01202	-0.02815	0.01221	-0.02599	0.01159	-0.03177	0.01323		7.48321	-0.01467	0.0134	-0.0167	0.01492	-0.03186	0.01338	-0.02413	0.01672	7.48321	-0.01438	0.00864	-0.0179	0.0126	-0.02716	0.00868	-0.02363	0.00996
7.50781	0.01101	0.02037	-0.0199	0.01932	-0.01272	0.0171	-0.03037	0.02097	7.53171	-0.01026	0.01137	-0.02703	0.01156	-0.02493	0.01106	-0.03024	0.01266		7.53171	-0.01447	0.01352	-0.01226	0.01485	-0.03177	0.01345	-0.02182	0.01618	7.53171	-0.01353	0.00825	-0.01684	0.012	-0.02594	0.00828	-0.02243	0.00949
7.55625	0.01299	0.02013	-0.01547	0.01825	-0.01281	0.01726	-0.02811	0.02029	7.58009	-0.01005	0.01076	-0.02594	0.01096	-0.02388	0.01054	-0.02876	0.01212		7.58009	-0.01366	0.01311	-0.01418	0.01542	-0.02841	0.0118	-0.01893	0.01848	7.58009	-0.01274	0.00787	-0.01585	0.0114	-0.02476	0.00789	-0.02129	0.00904
7.60469	0.01065	0.01902	-0.01523	0.01577	-0.00703	0.01606	-0.02597	0.01949	7.62856	-0.00982	0.01018	-0.02486	0.01042	-0.02285	0.01005	-0.02734	0.01159		7.62856	-0.01312	0.0128	-0.01498	0.01464	-0.0269	0.0116	-0.0185	0.01844	7.62856	-0.01201	0.00751	-0.01492	0.01082	-0.02362	0.00751	-0.02021	0.00861
7.65313	0.01324	0.01918	-0.01425	0.01484	-0.00106	0.01732	-0.02236	0.01833	7.67679	-0.00957	0.00963	-0.02382	0.00991	-0.02183	0.00957	-0.02597	0.01109		7.67679	-0.01553	0.01352	-0.01289	0.01381	-0.02919	0.01057	-0.0172	0.01702	7.67679	-0.01132	0.00715	-0.01404	0.01026	-0.02252	0.00715	-0.01918	0.00819
7.70156	0.01443	0.01904	-0.01236	0.01519	-0.000724143	0.01738	-0.0205	0.01803	7.72509	-0.00931	0.00912	-0.02281	0.00945	-0.02084	0.00912	-0.02466	0.01061		7.72509	-0.01372	0.01297	-0.01232	0.01429	-0.03081	0.0099	-0.02316	0.0156	7.72509	-0.01067	0.00681	-0.01322	0.00972	-0.02146	0.00681	-0.01819	0.00779
7.75	0.00975	0.02228	-0.02018	0.01404	-0.01142	0.01744	-0.0115	0.0179	7.73899	-0.00904	0.00864	-0.02182	0.00902	-0.01988	0.00869	-0.02341	0.01015		7.73899	NaN	0.01757	-0.000428347	0.0136	-0.03574	0.00997	-0.02598	0.01563	7.73899	-0.01006	0.00648	-0.01245	0.00919	-0.02044	0.00648	-0.01726	0.0074

## Sheet: Figure 3B
time	isolated 24	err	connected 24	err	isolated 18	err	connected 18	err	err	pred_isolated 24	err	pred_connected 24	err	pred_isolated 18	err	pred_connected 18	err
-0.9449	0.01387	0.01375	0.00951	0.01247	0.01002	0.00865	0.00216	0.00432		--	--	--	--	--	--	--	--
-0.89597	0.01515	0.0153	0.00425	0.01193	0.0106	0.00859	0.0044	0.00337		--	--	--	--	--	--	--	--
-0.84813	0.0117	0.01436	0.00597	0.01155	0.01025	0.00807	0.00123	0.00367		--	--	--	--	--	--	--	--
-0.7991	0.01479	0.01425	0.00136	0.01173	0.00808	0.00864	0.00149	0.00399		--	--	--	--	--	--	--	--
-0.75124	0.01824	0.01519	0.00188	0.0113	0.0035	0.00713	-0.000855335	0.00444		--	--	--	--	--	--	--	--
-0.70275	0.01936	0.01491	-0.000954777	0.01125	0.00263	0.00658	0.00418	0.00351		--	--	--	--	--	--	--	--
-0.65376	0.0175	0.0148	-0.000750485	0.01132	0.00631	0.00487	0.00356	0.00383		--	--	--	--	--	--	--	--
-0.60473	0.01719	0.01425	0.00103	0.01037	0.00702	0.00452	0.00458	0.00599		--	--	--	--	--	--	--	--
-0.55698	0.01482	0.01311	-0.00102	0.00942	0.00752	0.00544	0.00564	0.00646		--	--	--	--	--	--	--	--
-0.50904	0.01338	0.01149	-0.00532	0.00818	0.00407	0.00461	0.00661	0.00695		--	--	--	--	--	--	--	--
-0.46065	0.01344	0.00978	-0.00692	0.00749	0.00359	0.00499	0.00213	0.00645		--	--	--	--	--	--	--	--
-0.41112	0.00779	0.00773	-0.00783	0.00653	0.00364	0.00567	0.00196	0.00676		--	--	--	--	--	--	--	--
-0.36258	0.00619	0.00662	-0.00414	0.00532	0.00326	0.00642	-0.000405814	0.00695		--	--	--	--	--	--	--	--
-0.31534	0.00318	0.00578	-0.00511	0.00433	0.00595	0.00514	-0.000174368	0.0054		--	--	--	--	--	--	--	--
-0.26569	0.00233	0.0042	-0.00577	0.0038	0.00421	0.00445	0.00047522	0.0042		--	--	--	--	--	--	--	--
-0.21846	0.00219	0.00298	-0.0053	0.00316	0.00339	0.0035	-0.000411964	0.00327		--	--	--	--	--	--	--	--
-0.16892	0.00128	0.00154	-0.00306	0.00157	0.00145	0.00258	0.00118	0.00169		--	--	--	--	--	--	--	--
-0.12038	0.00258	0.00203	-0.000811532	0.000737264	0.000297427	0.00153	-0.00024012	0.000603338		--	--	--	--	--	--	--	--
-0.07199	-0.000780412	0.000746477	0.00168	0.000778777	0.00018575	0.00109	-0.000450742	0.000774809		--	--	--	--	--	--	--	--
-0.02349	-0.0033	0.00233	0.0025	0.00181	-0.00193	0.00244	-0.000187748	0.00131		--	--	--	--	--	--	--	--
0.02377	-0.00755	0.00568	0.0058	0.00353	-0.00424	0.00406	0.000379414	0.0023	0.02377	0	0	0	0	0	0	0	0
0.07332	-0.00551	0.0048	0.00639	0.0042	-0.00227	0.00544	-0.00037187	0.00369	0.07332	4.91818e-07	4.24922e-07	5.21523e-07	4.53821e-07	6.3514e-07	5.81536e-07	5.78825e-07	5.6554e-07
0.12172	-0.0073	0.00691	0.00919	0.00519	-0.00268	0.00623	-0.00141	0.00467	0.12172	0.000111202	9.17927e-05	0.000117626	9.78874e-05	0.000140912	0.000124553	0.000125776	0.000120682
0.17015	-0.00668	0.00749	0.01011	0.00611	-0.00178	0.00665	-0.00221	0.00677	0.17015	0.000821641	0.000515071	0.000645532	0.000526901	0.00087021	0.000655012	0.000828452	0.000639313
0.21865	-0.0063	0.00833	0.01192	0.00697	-0.00136	0.0066	-0.00341	0.00864	0.21865	0.00519	0.00179	0.00447	0.00177	0.00494	0.00197	0.00426	0.00188
0.26594	1.21671e-05	0.00824	0.01333	0.00692	0.0022	0.00629	-0.00386	0.00865	0.26594	0.03525	0.00428	0.03344	0.00493	0.03196	0.00386	0.02751	0.004
0.31546	0.01579	0.00957	0.02721	0.00735	0.01767	0.0061	0.01111	0.0093	0.31546	0.06811	0.00767	0.0661	0.00874	0.06243	0.00679	0.05286	0.0071
0.36393	0.05412	0.01096	0.06151	0.01028	0.05158	0.00916	0.04276	0.01042	0.36393	0.10042	0.01079	0.09848	0.01248	0.09289	0.01008	0.07773	0.01018
0.41235	0.10587	0.01311	0.10423	0.01428	0.09263	0.01395	0.08063	0.01369	0.41235	0.13077	0.01379	0.12864	0.01615	0.12163	0.01367	0.10107	0.01318
0.46079	0.1457	0.0173	0.14568	0.01774	0.13276	0.01837	0.11478	0.01533	0.46079	0.15829	0.01661	0.15542	0.01955	0.14757	0.01728	0.12222	0.01599
0.50811	0.18233	0.0199	0.17712	0.02015	0.16359	0.02056	0.14568	0.01932	0.50811	0.18257	0.01918	0.17834	0.02251	0.17021	0.02065	0.14086	0.01851
0.55713	0.21193	0.02196	0.20203	0.02141	0.18871	0.023	0.16735	0.02138	0.55713	0.20351	0.02144	0.19737	0.02496	0.18944	0.02365	0.1569	0.02069
0.60606	0.23226	0.02432	0.21906	0.02351	0.20861	0.02471	0.18387	0.02357	0.60606	0.2212	0.0234	0.21272	0.02692	0.20536	0.02624	0.17039	0.02253
0.6546	0.24993	0.0259	0.23192	0.02424	0.22171	0.02587	0.19454	0.02576	0.6546	0.23588	0.02507	0.22477	0.02845	0.21825	0.0284	0.18149	0.02404
0.70293	0.25909	0.02662	0.2382	0.02583	0.23436	0.02711	0.1996	0.02705	0.70293	0.24786	0.0265	0.23393	0.02962	0.22843	0.03017	0.19041	0.02527
0.75043	0.26993	0.02872	0.24321	0.02631	0.242	0.0285	0.20471	0.02692	0.75043	0.25743	0.02771	0.24064	0.03049	0.23625	0.03157	0.19739	0.02625
0.79929	0.27662	0.02983	0.24784	0.02714	0.25036	0.03032	0.20924	0.02698	0.79929	0.26494	0.02876	0.2453	0.03113	0.24203	0.03265	0.20267	0.02702
0.84828	0.28251	0.03047	0.2538	0.02864	0.25563	0.03065	0.21426	0.02926	0.84828	0.27066	0.02966	0.24825	0.03158	0.24608	0.03344	0.20648	0.0276
0.89675	0.28494	0.03029	0.25869	0.02929	0.25765	0.03218	0.21958	0.02912	0.89675	0.27489	0.03044	0.24983	0.03189	0.2487	0.03398	0.20905	0.02802
0.94515	0.28437	0.03098	0.2546	0.02911	0.26014	0.0317	0.21647	0.02733	0.94515	0.27787	0.03112	0.25031	0.03208	0.25013	0.0343	0.21057	0.02832
0.99258	0.28535	0.03154	0.25546	0.02951	0.2601	0.03299	0.21728	0.02914	0.99258	0.27981	0.0317	0.24991	0.03219	0.25057	0.03444	0.21122	0.0285
1.042	0.28469	0.03168	0.25529	0.02986	0.25934	0.03376	0.21294	0.02977	1.042	0.2809	0.0322	0.24883	0.03222	0.25023	0.03441	0.21115	0.02858
1.09002	0.28543	0.03222	0.25345	0.03011	0.26004	0.03528	0.20892	0.02854	1.09002	0.2813	0.03263	0.24724	0.0322	0.24926	0.03426	0.21051	0.02858
1.13791	0.28489	0.03346	0.2522	0.03049	0.25663	0.03576	0.20609	0.02874	1.13791	0.28114	0.03298	0.24526	0.03213	0.2478	0.03401	0.20941	0.02851
1.18741	0.2849	0.03376	0.24933	0.03045	0.25125	0.03499	0.20359	0.02931	1.18741	0.28054	0.03328	0.243	0.03202	0.24596	0.03367	0.20795	0.02838
1.23479	0.28048	0.03362	0.24848	0.03111	0.24772	0.0344	0.19886	0.02796	1.23479	0.2796	0.03351	0.24056	0.03189	0.24384	0.03327	0.20621	0.0282
1.28424	0.27905	0.03351	0.24408	0.03066	0.24743	0.03586	0.1956	0.02866	1.28424	0.2784	0.03369	0.238	0.03172	0.24152	0.03282	0.20428	0.02799
1.33214	0.27626	0.03411	0.24369	0.03086	0.24347	0.03479	0.19642	0.02885	1.33214	0.27699	0.03382	0.23539	0.03154	0.23907	0.03235	0.2022	0.02774
1.38113	0.27385	0.03417	0.23998	0.03096	0.2381	0.03414	0.18771	0.02841	1.38113	0.27544	0.03391	0.23276	0.03134	0.23653	0.03185	0.20002	0.02748
1.42963	0.27079	0.03439	0.23834	0.03127	0.23361	0.03351	0.19106	0.02782	1.42963	0.27379	0.03397	0.23014	0.03113	0.23395	0.03135	0.19779	0.0272
1.47696	0.27115	0.03538	0.23484	0.0308	0.22809	0.0331	0.18808	0.0287	1.47696	0.27207	0.03399	0.22758	0.03091	0.23137	0.03085	0.19554	0.02691
1.5265	0.26895	0.03519	0.23411	0.03087	0.22558	0.03281	0.18597	0.02916	1.5265	0.27032	0.03398	0.22508	0.03069	0.22882	0.03036	0.1933	0.02661
1.57436	0.262	0.03418	0.23023	0.03058	0.22066	0.03193	0.185	0.02951	1.57436	0.26855	0.03396	0.22266	0.03046	0.22631	0.02988	0.19108	0.02632
1.62328	0.25604	0.03245	0.23004	0.03037	0.21697	0.03101	0.18049	0.02964	1.62328	0.26678	0.03392	0.22033	0.03024	0.22387	0.02942	0.1889	0.02603
1.67182	0.2559	0.03223	0.22875	0.03081	0.2135	0.0307	0.17955	0.02904	1.67182	0.26504	0.03386	0.2181	0.03002	0.2215	0.02897	0.18678	0.02574
1.71912	0.25703	0.03268	0.22433	0.03068	0.21143	0.02969	0.17688	0.02843	1.71912	0.26332	0.03379	0.21596	0.0298	0.21921	0.02855	0.18472	0.02547
1.76865	0.25514	0.03205	0.2243	0.03062	0.20753	0.02947	0.17349	0.02743	1.76865	0.26164	0.03371	0.21394	0.0296	0.21702	0.02815	0.18273	0.02521
1.81652	0.25125	0.03206	0.22313	0.0314	0.20867	0.0299	0.17121	0.02723	1.81652	0.26001	0.03363	0.21201	0.0294	0.21492	0.02778	0.18082	0.02495
1.86548	0.25106	0.03228	0.2213	0.03123	0.20695	0.02872	0.16492	0.02827	1.86548	0.25843	0.03355	0.21019	0.02921	0.21292	0.02743	0.17898	0.02472
1.91334	0.24995	0.03165	0.22131	0.03097	0.20361	0.0274	0.1607	0.02772	1.91334	0.25689	0.03346	0.20846	0.02903	0.21101	0.0271	0.17722	0.02449
1.96135	0.24646	0.03156	0.21384	0.03009	0.20454	0.028	0.16026	0.02723	1.96135	0.25542	0.03337	0.20683	0.02887	0.2092	0.0268	0.17554	0.02428
2.01033	0.24678	0.03112	0.20938	0.03023	0.20372	0.02738	0.16141	0.02811	2.01033	0.254	0.03329	0.20529	0.02871	0.20748	0.02652	0.17394	0.02409
2.05833	0.24684	0.032	0.20937	0.03014	0.20513	0.02791	0.16018	0.02794	2.05833	0.25263	0.03321	0.20384	0.02857	0.20586	0.02626	0.17241	0.0239
2.10712	0.24811	0.03278	0.20895	0.03025	0.20289	0.02768	0.1612	0.02766	2.10712	0.25133	0.03313	0.20248	0.02843	0.20432	0.02601	0.17096	0.02373
2.15505	0.24813	0.03273	0.20652	0.02954	0.20045	0.02776	0.15732	0.02615	2.15505	0.25007	0.03305	0.2012	0.02831	0.20286	0.02579	0.16959	0.02358
2.20344	0.24817	0.03304	0.20813	0.03013	0.20225	0.02866	0.15727	0.02585	2.20344	0.24887	0.03298	0.19999	0.0282	0.20149	0.02559	0.16828	0.02344
2.25244	0.24455	0.03321	0.20598	0.0291	0.19876	0.0275	0.15888	0.02517	2.25244	0.24773	0.03291	0.19885	0.02809	0.2002	0.0254	0.16704	0.0233
2.30039	0.24383	0.03266	0.20476	0.02861	0.19989	0.02842	0.15885	0.02492	2.30039	0.24663	0.03285	0.19779	0.028	0.19897	0.02523	0.16586	0.02318
2.34938	0.24309	0.03264	0.20314	0.02833	0.20026	0.02859	0.16026	0.02479	2.34938	0.24559	0.03279	0.19678	0.02792	0.19782	0.02507	0.16474	0.02308
2.39726	0.24741	0.03332	0.20063	0.02766	0.19935	0.02828	0.15875	0.02504	2.39726	0.24459	0.03273	0.19584	0.02785	0.19674	0.02492	0.16369	0.02298
2.44576	0.24466	0.03348	0.19755	0.02728	0.19489	0.02741	0.15931	0.02506	2.44576	0.24364	0.03268	0.19496	0.02778	0.19571	0.02479	0.16269	0.02289
2.49463	0.24596	0.03302	0.19751	0.02789	0.1986	0.02765	0.16187	0.02495	2.49463	0.24274	0.03264	0.19412	0.02772	0.19475	0.02467	0.16174	0.02281
2.54261	0.2435	0.03234	0.19616	0.02758	0.19739	0.02674	0.16103	0.02524	2.54261	0.24188	0.03259	0.19334	0.02767	0.19384	0.02456	0.16084	0.02273
2.5916	0.24204	0.03257	0.19419	0.0267	0.19723	0.0263	0.16052	0.02537	2.5916	0.24105	0.03256	0.19261	0.02763	0.19298	0.02446	0.16	0.02267
2.63951	0.24239	0.03306	0.19456	0.02695	0.19571	0.02584	0.15899	0.02515	2.63951	0.24027	0.03252	0.19191	0.02759	0.19218	0.02436	0.15919	0.02261
2.6879	0.23975	0.03343	0.19352	0.02624	0.19473	0.02566	0.15937	0.02555	2.6879	0.23953	0.03249	0.19126	0.02755	0.19142	0.02428	0.15843	0.02256
2.73684	0.23699	0.03296	0.19496	0.02638	0.19525	0.02544	0.15899	0.02573	2.73684	0.23882	0.03246	0.19065	0.02753	0.1907	0.0242	0.15771	0.02251
2.78479	0.23591	0.03316	0.19322	0.0265	0.19745	0.02558	0.15524	0.02597	2.78479	0.23815	0.03244	0.19008	0.0275	0.19002	0.02413	0.15703	0.02247
2.83367	0.23586	0.03278	0.18839	0.02624	0.19499	0.02483	0.15256	0.02613	2.83367	0.2375	0.03242	0.18953	0.02748	0.18939	0.02406	0.15639	0.02243
2.88166	0.2378	0.03301	0.18651	0.02587	0.19396	0.02417	0.15131	0.02593	2.88166	0.23689	0.0324	0.18902	0.02747	0.18878	0.02401	0.15577	0.0224
2.93019	0.23853	0.03326	0.18692	0.02558	0.19611	0.02525	0.14991	0.02534	2.93019	0.23631	0.03238	0.18854	0.02746	0.18822	0.02395	0.1552	0.02237
2.97853	0.23854	0.03328	0.18474	0.02533	0.19311	0.02422	0.14907	0.02524	2.97853	0.23576	0.03236	0.18809	0.02745	0.18768	0.0239	0.15465	0.02234
3.02796	0.242	0.03434	0.18431	0.02571	0.19513	0.02568	0.15091	0.02544	3.02796	0.23524	0.03235	0.18767	0.02744	0.18718	0.02386	0.15413	0.02232
3.07584	0.24315	0.03368	0.18346	0.02591	0.19645	0.02548	0.15205	0.02491	3.07584	0.23474	0.03234	0.18726	0.02744	0.1867	0.02382	0.15364	0.0223
3.12382	0.24353	0.03409	0.18528	0.02565	0.19763	0.02522	0.15253	0.0242	3.12382	0.23426	0.03233	0.18689	0.02743	0.18625	0.02378	0.15317	0.02228
3.17229	0.24281	0.03348	0.18497	0.02553	0.1977	0.02443	0.14901	0.02361	3.17229	0.23381	0.03232	0.18653	0.02743	0.18582	0.02375	0.15273	0.02227
3.22074	0.24441	0.03382	0.18375	0.02509	0.1986	0.02419	0.14841	0.02481	3.22074	0.23338	0.03231	0.18619	0.02743	0.18542	0.02372	0.15231	0.02225
3.27011	0.24446	0.03393	0.18746	0.02616	0.19806	0.02359	0.14893	0.02466	3.27011	0.23297	0.03231	0.18588	0.02743	0.18503	0.02369	0.15191	0.02224
3.31816	0.24709	0.03427	0.18757	0.02598	0.19726	0.02312	0.15255	0.02425	3.31816	0.23259	0.0323	0.18558	0.02744	0.18467	0.02367	0.15154	0.02223
3.36611	0.24635	0.03449	0.18894	0.02648	0.20018	0.02348	0.15239	0.02452	3.36611	0.23222	0.0323	0.18529	0.02744	0.18433	0.02364	0.15118	0.02223
3.41452	0.24043	0.03341	0.18889	0.02702	0.19687	0.02276	0.15506	0.02393	3.41452	0.23187	0.0323	0.18503	0.02745	0.18401	0.02362	0.15084	0.02222
3.46295	0.2402	0.03326	0.18853	0.0268	0.19659	0.02346	0.15466	0.024	3.46295	0.23153	0.0323	0.18477	0.02745	0.1837	0.0236	0.15052	0.02221
3.51134	0.23783	0.03338	0.18737	0.02629	0.19521	0.0228	0.1512	0.02352	3.51134	0.23121	0.03229	0.18454	0.02746	0.18341	0.02359	0.15022	0.02221
3.55986	0.23901	0.03318	0.18869	0.02713	0.19527	0.02282	0.15359	0.0235	3.55986	0.23091	0.03229	0.18431	0.02746	0.18314	0.02357	0.14993	0.02221
3.60833	0.23691	0.03254	0.18762	0.02743	0.19183	0.02279	0.15221	0.02351	3.60833	0.23063	0.03229	0.1841	0.02747	0.18288	0.02356	0.14966	0.0222
3.6567	0.23601	0.03295	0.18801	0.02797	0.19418	0.02278	0.15287	0.0232	3.6567	0.23035	0.03229	0.1839	0.02748	0.18263	0.02355	0.1494	0.0222
3.70508	0.23835	0.03425	0.1866	0.02769	0.19054	0.02273	0.15564	0.02432	3.70508	0.23009	0.03229	0.18371	0.02748	0.1824	0.02353	0.14915	0.0222
3.75357	0.23786	0.03293	0.18613	0.0279	0.19281	0.02366	0.15519	0.02443	3.75357	0.22985	0.03229	0.18353	0.02749	0.18218	0.02352	0.14892	0.0222
3.80208	0.24084	0.03295	0.18606	0.02778	0.19218	0.02357	0.15592	0.02458	3.80208	0.22961	0.03229	0.18336	0.0275	0.18197	0.02352	0.1487	0.0222
3.85047	0.23886	0.03278	0.18368	0.02749	0.19165	0.02472	0.16177	0.02463	3.85047	0.22939	0.0323	0.1832	0.0275	0.18177	0.02351	0.14849	0.0222
3.89894	0.23982	0.03293	0.18467	0.02853	0.19035	0.02483	0.15721	0.02452	3.89894	0.22918	0.0323	0.18305	0.02751	0.18158	0.0235	0.14829	0.02219
3.94733	0.23838	0.03308	0.18325	0.02871	0.19237	0.02441	0.15926	0.02527	3.94733	0.22898	0.0323	0.18291	0.02752	0.18141	0.02349	0.1481	0.02219
3.99577	0.23539	0.0334	0.18359	0.02924	0.19178	0.02481	0.15911	0.025	3.99577	0.22879	0.0323	0.18277	0.02752	0.18124	0.02349	0.14792	0.0222
4.04429	0.23415	0.03378	0.18066	0.02893	0.19195	0.02471	0.15945	0.0262	4.04429	0.22861	0.0323	0.18264	0.02753	0.18108	0.02348	0.14775	0.0222
4.09284	0.23472	0.0345	0.17739	0.02836	0.19003	0.02367	0.16359	0.02589	4.09284	0.22843	0.0323	0.18252	0.02753	0.18092	0.02348	0.14758	0.0222
4.14123	0.2354	0.03488	0.17719	0.02867	0.19097	0.02415	0.16427	0.02523	4.14123	0.22827	0.0323	0.18241	0.02754	0.18078	0.02347	0.14743	0.0222
4.18962	0.23762	0.0355	0.17711	0.02826	0.1857	0.02409	0.16349	0.02503	4.18962	0.22811	0.03231	0.1823	0.02754	0.18064	0.02347	0.14728	0.0222
4.23815	0.23431	0.03556	0.17937	0.02808	0.18319	0.02366	0.16466	0.02522	4.23815	0.22797	0.03231	0.18219	0.02755	0.18051	0.02346	0.14715	0.0222
4.28656	0.23618	0.03536	0.18037	0.02828	0.18589	0.02324	0.16359	0.02505	4.28656	0.22783	0.03231	0.1821	0.02755	0.18039	0.02346	0.14701	0.0222
4.33493	0.23258	0.03531	0.17472	0.02733	0.18756	0.02323	0.16356	0.02409	4.33493	0.22769	0.03231	0.18201	0.02756	0.18027	0.02346	0.14689	0.0222
4.38334	0.23231	0.03532	0.18014	0.02776	0.18613	0.02327	0.16447	0.02416	4.38334	0.22757	0.03231	0.18192	0.02756	0.18016	0.02345	0.14677	0.0222
4.43181	0.22794	0.03443	0.17717	0.02704	0.18616	0.02412	0.16082	0.02334	4.43181	0.22745	0.03231	0.18184	0.02757	0.18005	0.02345	0.14666	0.0222
4.48026	0.22803	0.03415	0.17981	0.02738	0.18528	0.025	0.16551	0.02358	4.48026	0.22733	0.03231	0.18176	0.02757	0.17995	0.02345	0.14655	0.0222
4.52863	0.22763	0.03447	0.17664	0.02693	0.18188	0.02561	0.16597	0.02332	4.52863	0.22722	0.03232	0.18168	0.02758	0.17986	0.02345	0.14645	0.0222
4.57701	0.22778	0.03442	0.17437	0.02635	0.1803	0.02622	0.16473	0.02342	4.57701	0.22712	0.03232	0.18162	0.02758	0.17977	0.02345	0.14635	0.02221
4.62546	0.22767	0.03474	0.17224	0.02645	0.18114	0.02598	0.1639	0.02353	4.62546	0.22702	0.03232	0.18155	0.02758	0.17968	0.02344	0.14626	0.02221
4.67392	0.22693	0.0353	0.17051	0.02628	0.17993	0.0269	0.16234	0.0231	4.67392	0.22693	0.03232	0.18149	0.02759	0.1796	0.02344	0.14618	0.02221
4.72243	0.22631	0.03497	0.16821	0.02616	0.17978	0.02712	0.15971	0.0231	4.72243	0.22684	0.03232	0.18143	0.02759	0.17953	0.02344	0.1461	0.02221
4.77087	0.22794	0.03544	0.1743	0.02823	0.18371	0.0272	0.16177	0.02304	4.77087	0.22676	0.03232	0.18137	0.02759	0.17945	0.02344	0.14602	0.02221
4.81933	0.22428	0.03443	0.17814	0.03	0.18048	0.02661	0.15977	0.02321	4.81933	0.22668	0.03232	0.18132	0.02759	0.17938	0.02344	0.14594	0.02221
4.86772	0.2227	0.03465	0.17602	0.03059	0.17909	0.02626	0.15749	0.02274	4.86772	0.2266	0.03232	0.18127	0.0276	0.17932	0.02344	0.14587	0.02221
4.9161	0.22243	0.03481	0.17547	0.03056	0.17947	0.02627	0.15125	0.02178	4.9161	0.22653	0.03233	0.18122	0.0276	0.17926	0.02344	0.14581	0.02221
4.96459	0.22385	0.03498	0.17407	0.03052	0.17906	0.02591	0.1501	0.02195	4.96459	0.22646	0.03233	0.18118	0.0276	0.1792	0.02344	0.14574	0.02221
5.01303	0.22672	0.03536	0.17456	0.03083	0.17886	0.02569	0.14506	0.02228	5.01303	0.2264	0.03233	0.18113	0.0276	0.17914	0.02343	0.14568	0.02221
5.0615	0.22551	0.03581	0.17623	0.03139	0.17718	0.02537	0.14425	0.02132	5.0615	0.22634	0.03233	0.18109	0.02761	0.17909	0.02343	0.14563	0.02221
5.10987	0.22476	0.03542	0.17771	0.03216	0.17627	0.02451	0.14648	0.02147	5.10987	0.22628	0.03233	0.18106	0.02761	0.17904	0.02343	0.14557	0.02221
5.15835	0.22534	0.03524	0.17594	0.03159	0.17775	0.02443	0.14337	0.02114	5.15835	0.22622	0.03233	0.18102	0.02761	0.17899	0.02343	0.14552	0.02222
5.20674	0.22776	0.03576	0.17679	0.03237	0.17444	0.02466	0.14059	0.02051	5.20674	0.22617	0.03233	0.18099	0.02761	0.17894	0.02343	0.14547	0.02222
5.25515	0.2254	0.03481	0.17535	0.03225	0.17221	0.02457	0.13968	0.01992	5.25515	0.22612	0.03233	0.18095	0.02761	0.1789	0.02343	0.14543	0.02222
5.30363	0.22633	0.03502	0.17653	0.03206	0.17013	0.02411	0.13872	0.01966	5.30363	0.22608	0.03233	0.18092	0.02761	0.17886	0.02343	0.14538	0.02222
5.35203	0.22734	0.03444	0.17731	0.0324	0.17321	0.0235	0.14292	0.01985	5.35203	0.22603	0.03233	0.18089	0.02761	0.17882	0.02343	0.14534	0.02222
5.40046	0.2248	0.03353	0.17891	0.03355	0.17487	0.02422	0.14359	0.01932	5.40046	0.22599	0.03233	0.18087	0.02761	0.17878	0.02343	0.1453	0.02222
5.44897	0.2241	0.03339	0.17667	0.03319	0.17036	0.02279	0.14431	0.01947	5.44897	0.22595	0.03233	0.18084	0.02762	0.17875	0.02343	0.14527	0.02222
5.49746	0.22818	0.03387	0.17907	0.03361	0.17086	0.02298	0.14207	0.0195	5.49746	0.22591	0.03233	0.18082	0.02762	0.17871	0.02343	0.14523	0.02222
5.54587	0.22133	0.03269	0.18033	0.03339	0.16836	0.02255	0.14293	0.01913	5.54587	0.22588	0.03233	0.18079	0.02762	0.17868	0.02343	0.1452	0.02222
5.59422	0.22165	0.032	0.17805	0.03316	0.16916	0.0226	0.14136	0.01922	5.59422	0.22584	0.03233	0.18077	0.02762	0.17865	0.02343	0.14517	0.02222
5.64269	0.2186	0.03165	0.18446	0.03542	0.16746	0.02235	0.14465	0.01978	5.64269	0.22581	0.03233	0.18075	0.02762	0.17862	0.02343	0.14514	0.02222
5.69116	0.21874	0.03124	0.18278	0.03521	0.16409	0.0222	0.14501	0.02006	5.69116	0.22578	0.03233	0.18073	0.02762	0.1786	0.02343	0.14511	0.02222
5.7395	0.2192	0.03079	0.18139	0.03472	0.16332	0.02293	0.1454	0.02036	5.7395	0.22575	0.03233	0.18071	0.02762	0.17857	0.02343	0.14508	0.02222
5.78802	0.22265	0.0312	0.17877	0.03433	0.16258	0.02301	0.14667	0.02073	5.78802	0.22572	0.03233	0.18069	0.02762	0.17855	0.02343	0.14506	0.02222
5.83644	0.2227	0.03152	0.17645	0.03417	0.16452	0.02268	0.1451	0.02069	5.83644	0.2257	0.03233	0.18068	0.02762	0.17852	0.02343	0.14503	0.02222
5.8849	0.22594	0.03155	0.17392	0.0342	0.16863	0.02325	0.14311	0.02064	5.8849	0.22567	0.03234	0.18066	0.02762	0.1785	0.02343	0.14501	0.02222
5.93331	0.22474	0.03179	0.17033	0.03335	0.16546	0.02238	0.14258	0.0211	5.93331	0.22557	0.03235	0.18057	0.02766	0.17843	0.02344	0.14493	0.02223
5.98182	0.21952	0.03226	0.17199	0.03422	0.16554	0.02228	0.14297	0.02085	5.98182	0.22486	0.03227	0.18008	0.02757	0.17784	0.02338	0.14442	0.02222
6.03019	0.21675	0.03233	0.17177	0.03475	0.16504	0.02206	0.14207	0.02084	6.03019	0.22478	0.03226	0.17998	0.02755	0.17772	0.02334	0.14438	0.02221
6.07871	0.21642	0.03243	0.16744	0.03499	0.16543	0.02293	0.14157	0.02056	6.07871	0.22402	0.03224	0.17927	0.02749	0.17711	0.02319	0.14403	0.02221
6.12709	0.20727	0.03194	0.1641	0.03545	0.16171	0.02338	0.1332	0.02106	6.12709	0.22039	0.03205	0.17545	0.02771	0.17421	0.0229	0.14132	0.02231
6.17544	0.19062	0.03168	0.1505	0.03539	0.14284	0.02581	0.12077	0.02146	6.17544	0.20121	0.03223	0.1561	0.02882	0.15757	0.02391	0.12436	0.02343
6.22391	0.16557	0.03085	0.12713	0.03493	0.11472	0.02751	0.09039	0.02323	6.22391	0.18017	0.03228	0.13476	0.02984	0.1385	0.02433	0.10608	0.0245
6.27237	0.13736	0.02991	0.10446	0.03286	0.09087	0.02699	0.06493	0.02539	6.27237	0.15918	0.03215	0.1134	0.03061	0.11912	0.02434	0.08827	0.0254
6.32078	0.10968	0.0292	0.07807	0.03183	0.06761	0.02799	0.04324	0.02929	6.32078	0.13901	0.03187	0.09307	0.0311	0.10067	0.02415	0.07152	0.02609
6.36921	0.09503	0.02814	0.05681	0.03116	0.05152	0.02374	0.02903	0.0287	6.36921	0.12018	0.03144	0.07446	0.03133	0.0839	0.02386	0.05621	0.02652
6.41768	0.07963	0.02867	0.03838	0.03026	0.03862	0.02236	0.02481	0.02876	6.41768	0.10302	0.03086	0.05794	0.0313	0.06915	0.02342	0.04251	0.02664
6.4661	0.06823	0.02633	0.03166	0.02961	0.03768	0.0211	0.01602	0.02693	6.4661	0.08768	0.03011	0.0436	0.03103	0.05648	0.02283	0.0305	0.02647
6.51446	0.05181	0.0246	0.02652	0.02699	0.03188	0.01955	0.00556	0.02417	6.51446	0.07418	0.0292	0.03137	0.03054	0.04574	0.02211	0.02017	0.02604
6.56294	0.04209	0.02368	0.01592	0.02542	0.01979	0.01982	0.00996	0.02137	6.56294	0.06244	0.02812	0.02109	0.02988	0.03674	0.0213	0.01144	0.02538
6.61131	0.03691	0.02196	0.0113	0.02435	0.00981	0.01824	0.00234	0.01894	6.61131	0.05235	0.02692	0.01257	0.02908	0.02923	0.02046	0.00417	0.02453
6.65982	0.02724	0.02117	0.00679	0.02383	0.00138	0.01836	-0.00228	0.01819	6.65982	0.04374	0.02562	0.00557	0.0282	0.02301	0.01962	-0.00179	0.02355
6.70824	0.02363	0.0206	-0.00264	0.02286	0.00451	0.0157	-0.00579	0.01942	6.70824	0.03644	0.02424	-0.000103789	0.02725	0.01787	0.0188	-0.00659	0.02247
6.75667	0.02512	0.02001	-0.000965124	0.02287	0.0077	0.01311	-0.00802	0.02168	6.75667	0.03027	0.02284	-0.00465	0.02627	0.01363	0.01801	-0.0104	0.02134
6.80524	0.02929	0.01894	-0.00211	0.0234	0.01094	0.01354	-0.00875	0.0203	6.80524	0.02508	0.02144	-0.00824	0.02528	0.01016	0.01726	-0.01336	0.02017
6.85366	0.02413	0.01843	-0.00763	0.02206	0.01178	0.01515	-0.00748	0.01912	6.85366	0.02072	0.02006	-0.01103	0.02429	0.00731	0.01654	-0.01561	0.019
6.90205	0.02109	0.017	-0.00281	0.02237	0.00996	0.01365	-0.00716	0.01686	6.90205	0.01706	0.01873	-0.01315	0.02331	0.005	0.01585	-0.01727	0.01785
6.95053	0.02347	0.01841	-0.00766	0.02038	0.00859	0.01289	-0.01497	0.01717	6.95053	0.01399	0.01746	-0.01472	0.02235	0.00314	0.01517	-0.01846	0.01674
6.99891	0.02515	0.01992	-0.00549	0.02054	0.00945	0.01401	-0.0116	0.01771	6.99891	0.0114	0.01626	-0.01583	0.02142	0.00165	0.01451	-0.01925	0.01567
7.04734	0.02882	0.02168	-0.000605014	0.02111	0.01397	0.0144	-0.01078	0.01767	7.04734	0.00923	0.01513	-0.01657	0.02052	0.000467537	0.01386	-0.01973	0.01465
7.09578	0.03435	0.02012	0.00456	0.02167	0.01555	0.01528	-0.01344	0.01676	7.09578	0.0074	0.01409	-0.01701	0.01964	-0.000453728	0.01323	-0.01995	0.0137
7.14422	0.03357	0.01646	0.00303	0.02165	0.01553	0.01601	-0.00964	0.01712	7.14422	0.00586	0.01312	-0.01721	0.0188	-0.00116	0.01261	-0.01998	0.0128
7.19266	0.02634	0.01617	0.00575	0.02261	0.01795	0.0163	-0.01153	0.01662	7.19266	0.00455	0.01222	-0.01721	0.018	-0.00169	0.012	-0.01984	0.01197
7.24103	0.02737	0.01585	-0.00483	0.02195	0.01659	0.0146	-0.00983	0.01676	7.24103	0.00344	0.01139	-0.01706	0.01722	-0.00207	0.01141	-0.01959	0.0112
7.2895	0.02822	0.01364	-0.01299	0.02175	0.01286	0.01484	-0.01046	0.01782	7.2895	0.00251	0.01063	-0.01679	0.01647	-0.00234	0.01083	-0.01924	0.01049
7.3379	0.02372	0.0134	-0.01534	0.02206	0.01743	0.0157	-0.01108	0.01885	7.3379	0.00171	0.00993	-0.01643	0.01575	-0.00251	0.01028	-0.01881	0.00984
7.38635	0.02837	0.0138	-0.01612	0.02138	0.01705	0.0161	-0.00845	0.0176	7.38635	0.00104	0.00929	-0.016	0.01506	-0.0026	0.00975	-0.01834	0.00924
7.43484	0.02996	0.01448	-0.01209	0.02199	0.01856	0.01669	-0.00671	0.01667	7.43484	0.000473483	0.00869	-0.01552	0.0144	-0.00263	0.00924	-0.01782	0.00868
7.48321	0.03133	0.01527	-0.00684	0.02158	0.01769	0.01672	-0.00842	0.0174	7.48321	-7.53849e-06	0.00814	-0.01501	0.01376	-0.00262	0.00875	-0.01728	0.00818
7.53171	0.02655	0.01569	-0.00764	0.02237	0.01905	0.01725	-0.00855	0.01767	7.53171	-0.000413061	0.00764	-0.01447	0.01315	-0.00257	0.00829	-0.01672	0.00771
7.58009	0.0265	0.01613	-0.00129	0.02224	0.0156	0.01754	-0.00918	0.0167	7.58009	-0.000753714	0.00717	-0.01393	0.01257	-0.0025	0.00785	-0.01615	0.00729
7.62856	0.02123	0.0163	-0.000249487	0.02049	0.01988	0.01591	-0.00747	0.01484	7.62856	-0.00104	0.00673	-0.01337	0.012	-0.00241	0.00743	-0.01558	0.00689
7.67679	0.02431	0.0176	-0.00136	0.02032	0.02813	0.01712	-0.00516	0.01302	7.67679	-0.00128	0.00633	-0.01282	0.01146	-0.00231	0.00704	-0.01501	0.00653
7.72509	0.02852	0.01711	-3.86899e-05	0.01934	0.03009	0.0164	0.00266	0.01343	7.72509	-0.00147	0.00595	-0.01228	0.01094	-0.0022	0.00667	-0.01444	0.00619
7.73899	0.02725	0.01826	-0.01976	0.01783	0.02431	0.01344	0.01448	0.01223	7.73899	-0.00163	0.00561	-0.01174	0.01044	-0.00208	0.00632	-0.01388	0.00588

## Sheet: Figure 3C
avg	sem
0.1603	0.02323	18 connected
0.1951	0.02708	24 conncted
0.1945	0.02479	18 isolated
0.2407	0.03251	24 isolated

## Sheet: Figure 3D
BLACK																			WHITE
time	isolated 24	err	connected 24	err	isolated 18	err	connected 18	err	err	pred_isolated 24	err	pred_connected 24	err	pred_isolated 18	err	pred_connected 18	err		time	isolated 24	err	connected 24	err	isolated 18	err	connected 18	err	err	pred_isolated 24	err	pred_connected 24	err	pred_isolated 18	err	pred_connected 18	err
-1	-4.00804	0.09748	-4.00933	0.10391	-4.04753	0.10951	-4.07466	0.12063		--	--	--	--	--	--	--	--		-1	-4.01646	0.09757	-3.99792	0.09564	-3.97727	0.09613	-3.97872	0.09671		--	--	--	--	--	--	--	--
-0.95	-3.56323	0.08668	-3.56459	0.09277	-3.59927	0.09755	-3.62394	0.10794		--	--	--	--	--	--	--	--		-0.95	-3.57174	0.08704	-3.55551	0.08485	-3.53658	0.08577	-3.53814	0.08638		--	--	--	--	--	--	--	--
-0.9	-3.11853	0.07589	-3.11977	0.08164	-3.15106	0.08556	-3.17322	0.09524		--	--	--	--	--	--	--	--		-0.9	-3.12685	0.07649	-3.11308	0.07409	-3.09605	0.07543	-3.09753	0.07604		--	--	--	--	--	--	--	--
-0.85	-2.67392	0.06512	-2.67488	0.07052	-2.70291	0.07361	-2.72247	0.08247		--	--	--	--	--	--	--	--		-0.85	-2.68181	0.06595	-2.6707	0.06337	-2.6556	0.06513	-2.65695	0.06571		--	--	--	--	--	--	--	--
-0.8	-2.22938	0.0544	-2.23002	0.0594	-2.2547	0.06168	-2.27167	0.06964		--	--	--	--	--	--	--	--		-0.8	-2.23663	0.05543	-2.22839	0.0527	-2.21519	0.05488	-2.21653	0.05543		--	--	--	--	--	--	--	--
-0.75	-1.78492	0.04372	-1.7852	0.04827	-1.80645	0.04976	-1.82082	0.05678		--	--	--	--	--	--	--	--		-0.75	-1.79148	0.04501	-1.78606	0.04205	-1.77479	0.04466	-1.77604	0.04517		--	--	--	--	--	--	--	--
-0.7	-1.34039	0.03312	-1.34051	0.03719	-1.35808	0.03788	-1.36994	0.04394		--	--	--	--	--	--	--	--		-0.7	-1.34618	0.03463	-1.34361	0.03145	-1.33434	0.0345	-1.33545	0.03495		--	--	--	--	--	--	--	--
-0.65	-0.89569	0.02269	-0.89588	0.02629	-0.90955	0.02603	-0.9191	0.03119		--	--	--	--	--	--	--	--		-0.65	-0.90067	0.02436	-0.901	0.02095	-0.89374	0.02451	-0.89471	0.02491		--	--	--	--	--	--	--	--
-0.6	-0.45075	0.01294	-0.45115	0.01596	-0.46083	0.01442	-0.46806	0.01871		--	--	--	--	--	--	--	--		-0.6	-0.45484	0.01446	-0.45811	0.01074	-0.45285	0.01502	-0.45374	0.0154		--	--	--	--	--	--	--	--
-0.55	-0.00543	0.00739	-0.00628	0.00885	-0.01189	0.00515	-0.01689	0.00817		--	--	--	--	--	--	--	--		-0.55	-0.00864	0.00687	-0.0149	0.00413	-0.01159	0.00822	-0.01248	0.00854		--	--	--	--	--	--	--	--
-0.5	-0.00214	0.00762	-0.00887	0.00779	-0.01361	0.00475	-0.01731	0.00717		--	--	--	--	--	--	--	--		-0.5	-0.00838	0.00567	-0.01128	0.00488	-0.0097	0.00684	-0.01343	0.00661		--	--	--	--	--	--	--	--
-0.45	0.000469645	0.00657	-0.00823	0.00633	-0.01192	0.00412	-0.01544	0.00636		--	--	--	--	--	--	--	--		-0.45	-0.00628	0.0051	-0.01028	0.00412	-0.00785	0.00621	-0.01136	0.00568		--	--	--	--	--	--	--	--
-0.4	0.0017	0.00567	-0.00724	0.00517	-0.00954	0.00344	-0.01375	0.0055		--	--	--	--	--	--	--	--		-0.4	-0.00381	0.00449	-0.0067	0.00438	-0.0061	0.00523	-0.00955	0.00489		--	--	--	--	--	--	--	--
-0.35	0.00197	0.00474	-0.00558	0.00434	-0.00772	0.00267	-0.01154	0.00451		--	--	--	--	--	--	--	--		-0.35	-0.0029	0.00374	-0.00535	0.00347	-0.00439	0.00426	-0.00769	0.00396		--	--	--	--	--	--	--	--
-0.3	0.0018	0.00373	-0.00476	0.00328	-0.00592	0.00193	-0.00949	0.00351		--	--	--	--	--	--	--	--		-0.3	-0.00197	0.00293	-0.00431	0.00266	-0.00348	0.00333	-0.00616	0.00302		--	--	--	--	--	--	--	--
-0.25	0.00138	0.00267	-0.00378	0.0023	-0.00413	0.00129	-0.00713	0.0025		--	--	--	--	--	--	--	--		-0.25	-0.00116	0.00205	-0.00305	0.0019	-0.00264	0.00229	-0.00443	0.00214		--	--	--	--	--	--	--	--
-0.2	0.000898376	0.0016	-0.00246	0.00139	-0.00244	0.000729439	-0.00449	0.00148		--	--	--	--	--	--	--	--		-0.2	-0.000620722	0.00124	-0.00183	0.0011	-0.00173	0.00131	-0.00267	0.0013		--	--	--	--	--	--	--	--
-0.15	0.000332022	0.000535364	-0.000815402	0.000500401	-0.000801237	0.00026724	-0.00157	0.000441893		--	--	--	--	--	--	--	--		-0.15	-0.000166452	0.000413971	-0.000620461	0.000355471	-0.000646277	0.000416638	-0.000874263	0.000460136		--	--	--	--	--	--	--	--
-0.1	-0.000245065	0.000541961	0.000778774	0.00046557	0.000801324	0.000255019	0.00145	0.000532195		--	--	--	--	--	--	--	--		-0.1	0.000226418	0.000439506	0.000549334	0.000379492	0.000550592	0.000465042	0.000885125	0.000430991		--	--	--	--	--	--	--	--
-0.05	-0.000966986	0.00159	0.0025	0.00142	0.00244	0.000736703	0.00461	0.00139		--	--	--	--	--	--	--	--		-0.05	0.000560756	0.00121	0.0019	0.00108	0.00182	0.00126	0.00266	0.00133		--	--	--	--	--	--	--	--
0	-0.00153	0.00262	0.00444	0.00237	0.00405	0.00133	0.00793	0.0022	0	0	0	0	0	0	0	0	0		0	0.000837231	0.00196	0.00335	0.00177	0.0032	0.00203	0.00449	0.00226	0	0	0	0	0	0	0	0	0
0.05	-0.00163	0.00362	0.00647	0.00339	0.00601	0.00208	0.01134	0.00297	0.04917	0.000145908	0.000115043	0.00011767	9.41402e-05	0.000116547	8.27473e-05	0.000135629	9.55915e-05		0.05	0.00143	0.00265	0.00496	0.00246	0.00484	0.00274	0.00641	0.00322	0.04917	0	0	0	0	0	0	0	0
0.1	-0.00113	0.0046	0.00887	0.00441	0.00818	0.00302	0.0148	0.00375	0.09833	0.000628674	0.000445479	0.000508869	0.000369833	0.000533582	0.000327572	0.000602109	0.00035097		0.1	0.00242	0.00325	0.00669	0.00312	0.00681	0.00343	0.00851	0.00419	0.09833	0	0	0	0	0	0	0	0
0.15	6.71443e-06	0.00555	0.01164	0.00543	0.0106	0.0041	0.01812	0.00451	0.1475	0.00177	0.00105	0.0015	0.000941194	0.00163	0.00083926	0.00172	0.000792747		0.15	0.00393	0.00377	0.00856	0.00377	0.00922	0.00413	0.0107	0.00514	0.1475	-1.05839e-05	1.10161e-05	-1.52377e-05	1.58599e-05	3.22408e-06	3.35573e-06	4.02146e-06	4.18567e-06
0.2	0.00178	0.00643	0.01472	0.00645	0.01329	0.00526	0.02127	0.0053	0.19667	0.00344	0.002	0.00292	0.0019	0.00326	0.00173	0.00332	0.00154		0.2	0.00589	0.00421	0.01044	0.0044	0.0121	0.00487	0.01313	0.00605	0.19667	-8.64023e-05	7.56867e-05	-0.000119263	0.000109022	6.87267e-06	2.62729e-05	1.35256e-05	3.1643e-05
0.25	0.00408	0.00727	0.0179	0.00748	0.01627	0.00644	0.02424	0.00612	0.24583	0.0056	0.00325	0.00472	0.00321	0.00536	0.00293	0.00537	0.00257		0.25	0.0078	0.00462	0.01198	0.00504	0.01489	0.00574	0.01494	0.00701	0.24583	-0.00113	0.000355978	-0.00117	0.000385921	-0.000942311	0.000376512	-0.000968334	0.000400832
0.3	0.0069	0.00806	0.02099	0.00856	0.01955	0.00754	0.02695	0.00703	0.295	0.00807	0.00479	0.00664	0.00493	0.00777	0.0044	0.0077	0.00385		0.3	0.00828	0.00507	0.01197	0.00577	0.01581	0.00679	0.01473	0.00805	0.295	-0.00448	0.00122	-0.00453	0.00121	-0.0043	0.00135	-0.0045	0.00144
0.35	0.01007	0.0089	0.02376	0.00974	0.02298	0.00855	0.02922	0.00805	0.34417	0.01075	0.00658	0.00857	0.007	0.01043	0.00607	0.01019	0.00535		0.35	0.00581	0.00566	0.00905	0.00669	0.01303	0.00802	0.01099	0.0092	0.34417	-0.01034	0.00243	-0.01039	0.00244	-0.01029	0.00276	-0.01081	0.00295
0.4	0.01317	0.00991	0.02594	0.01105	0.02616	0.0095	0.0308	0.0092	0.39333	0.01361	0.00854	0.01053	0.00931	0.0133	0.00789	0.01277	0.00702		0.4	-0.000327676	0.00641	0.00269	0.0078	0.00625	0.0094	0.00336	0.01043	0.39333	-0.01846	0.00386	-0.0185	0.00397	-0.01866	0.0045	-0.01962	0.00481
0.45	0.0162	0.01109	0.02759	0.0125	0.02886	0.01045	0.03394	0.0104	0.4425	0.01663	0.0106	0.01257	0.01175	0.0164	0.00979	0.01544	0.00882		0.45	-0.00985	0.0073	-0.00672	0.00903	-0.00402	0.01086	-0.00762	0.01168	0.4425	-0.02836	0.00543	-0.02835	0.00571	-0.02892	0.00648	-0.03036	0.00692
0.5	0.01888	0.01249	0.0287	0.01407	0.03111	0.01143	0.03409	0.01162	0.49167	0.01985	0.01268	0.01477	0.01422	0.01972	0.01172	0.0182	0.01069		0.5	-0.02196	0.00823	-0.01851	0.01032	-0.01695	0.01234	-0.02118	0.01294	0.49167	-0.03946	0.00707	-0.03933	0.00759	-0.04043	0.00861	-0.04236	0.00917
0.55	0.02132	0.01407	0.02942	0.01578	0.033	0.01251	0.03382	0.01302	0.54083	0.02325	0.01474	0.01718	0.01663	0.02327	0.01364	0.02104	0.01258		0.55	-0.03593	0.00919	-0.03193	0.01162	-0.03176	0.01383	-0.03657	0.01417	0.54083	-0.05119	0.00874	-0.05083	0.0095	-0.05255	0.01081	-0.05494	0.01144
0.6	0.02358	0.01578	0.02997	0.01762	0.03478	0.01369	0.03343	0.01462	0.59	0.02685	0.01672	0.01985	0.01894	0.02703	0.01551	0.02398	0.01445		0.6	-0.05111	0.01019	-0.04636	0.0129	-0.04783	0.01533	-0.05321	0.0154	0.59	-0.06301	0.01038	-0.0623	0.01138	-0.06469	0.01301	-0.06748	0.01366
0.65	0.02581	0.01759	0.03051	0.01958	0.03659	0.015	0.03316	0.01632	0.63917	0.03063	0.0186	0.0228	0.0211	0.03098	0.01731	0.027	0.01626		0.65	-0.06711	0.01124	-0.06133	0.01415	-0.06464	0.01683	-0.07059	0.01665	0.63917	-0.07445	0.01195	-0.07326	0.01316	-0.07635	0.01513	-0.07947	0.01574
0.7	0.02811	0.01945	0.03109	0.02162	0.03849	0.01644	0.0331	0.01811	0.68833	0.03458	0.02035	0.02601	0.02309	0.03511	0.01901	0.03009	0.01801		0.7	-0.08355	0.01237	-0.07653	0.01538	-0.08184	0.01832	-0.08825	0.01792	0.68833	-0.08515	0.01341	-0.08335	0.01478	-0.08712	0.01712	-0.0905	0.01765
0.75	0.03053	0.0213	0.03183	0.02367	0.04057	0.01799	0.0333	0.01988	0.7375	0.03868	0.02195	0.02949	0.02489	0.03937	0.0206	0.03325	0.01967		0.75	-0.09984	0.01348	-0.08994	0.01672	-0.09875	0.01972	-0.10544	0.0191	0.7375	-0.09484	0.01474	-0.09231	0.01622	-0.09671	0.01893	-0.10027	0.01935
0.8	0.03312	0.02307	0.03283	0.02563	0.04271	0.01962	0.03384	0.02154	0.78667	0.04289	0.0234	0.03319	0.02651	0.04373	0.02208	0.03644	0.02123		0.8	-0.11458	0.01437	-0.10311	0.01761	-0.11368	0.02087	-0.12028	0.02006	0.78667	-0.10331	0.01592	-0.09995	0.01745	-0.10492	0.02054	-0.10859	0.02082
0.85	0.03598	0.02466	0.03431	0.0274	0.04501	0.02124	0.03493	0.02301	0.83583	0.04717	0.02471	0.03708	0.02794	0.04815	0.02344	0.03965	0.02269		0.85	-0.1262	0.01503	-0.11328	0.01824	-0.12497	0.02175	-0.13134	0.0208	0.83583	-0.11047	0.01693	-0.10619	0.01848	-0.11165	0.02194	-0.11536	0.02207
0.9	0.03941	0.02598	0.03652	0.0289	0.0477	0.0228	0.0369	0.02428	0.885	0.05151	0.02586	0.04113	0.0292	0.0526	0.02468	0.04285	0.02404		0.9	-0.13395	0.01555	-0.11983	0.01869	-0.13212	0.0225	-0.13818	0.02142	0.885	-0.11627	0.01778	-0.111	0.0193	-0.11685	0.02311	-0.12056	0.02311
0.95	0.04348	0.02703	0.03955	0.03014	0.05097	0.02424	0.03752	0.0261	0.93417	0.05585	0.02687	0.04527	0.03031	0.05704	0.02581	0.04603	0.02529		0.95	-0.13802	0.01604	-0.12309	0.01906	-0.13548	0.02321	-0.14124	0.02204	0.93417	-0.12072	0.01847	-0.1144	0.01993	-0.12055	0.02406	-0.12421	0.02395
1	0.04824	0.02781	0.04334	0.03116	0.05488	0.02556	0.04125	0.02704	0.98333	0.06017	0.02776	0.04948	0.03127	0.06144	0.02684	0.04916	0.02644		1	-0.13913	0.01654	-0.12364	0.01941	-0.13581	0.02392	-0.14131	0.0227	0.98333	-0.12387	0.019	-0.11646	0.02038	-0.12283	0.02481	-0.12641	0.02462
1.05	0.05352	0.0284	0.04769	0.03196	0.05931	0.02673	0.04562	0.02787	1.0325	0.06444	0.02853	0.05371	0.0321	0.06576	0.02776	0.05223	0.0275		1.05	-0.13799	0.01707	-0.12217	0.01974	-0.13388	0.02464	-0.13915	0.02344	1.0325	-0.1258	0.0194	-0.11728	0.0207	-0.12378	0.02538	-0.12727	0.02515
1.1	0.0592	0.02882	0.05237	0.03262	0.064	0.02777	0.05024	0.02862	1.08167	0.06863	0.02918	0.05792	0.03281	0.06999	0.0286	0.05522	0.02847		1.1	-0.13526	0.01762	-0.11927	0.02009	-0.13032	0.02535	-0.13545	0.0242	1.08167	-0.12661	0.01968	-0.11698	0.02089	-0.12354	0.02579	-0.12692	0.02556
1.15	0.06517	0.02913	0.05721	0.03318	0.06873	0.0287	0.05492	0.02933	1.13083	0.07272	0.02975	0.06208	0.03343	0.07409	0.02934	0.05812	0.02936		1.15	-0.13147	0.01818	-0.11545	0.02046	-0.12572	0.02605	-0.13067	0.025	1.13083	-0.12642	0.01987	-0.11569	0.02099	-0.12224	0.02607	-0.12551	0.02588
1.2	0.07119	0.02938	0.06209	0.03367	0.07332	0.02955	0.05954	0.02998	1.18	0.07668	0.03023	0.06616	0.03395	0.07806	0.03001	0.06091	0.03016		1.2	-0.12706	0.01872	-0.11096	0.02084	-0.12052	0.02671	-0.12532	0.02576	1.18	-0.12536	0.01997	-0.11354	0.02102	-0.12004	0.02625	-0.12319	0.02613
1.25	0.07715	0.02961	0.067	0.03414	0.07772	0.03034	0.064	0.03059	1.22917	0.08049	0.03063	0.07013	0.03441	0.08188	0.0306	0.06359	0.03089		1.25	-0.12221	0.01923	-0.10608	0.02124	-0.11494	0.02729	-0.11953	0.02646	1.22917	-0.12354	0.02	-0.11067	0.02101	-0.11706	0.02635	-0.12011	0.02634
1.3	0.08286	0.02986	0.0718	0.03461	0.08213	0.031	0.06834	0.03115	1.27833	0.08416	0.03097	0.07399	0.03479	0.08553	0.03113	0.06615	0.03156		1.3	-0.11714	0.01971	-0.10094	0.02164	-0.10914	0.0278	-0.11367	0.02706	1.27833	-0.12109	0.02	-0.10719	0.02098	-0.11346	0.0264	-0.11641	0.02652
1.35	0.08835	0.03012	0.07647	0.03508	0.0865	0.03159	0.0725	0.03165	1.3275	0.08765	0.03125	0.0777	0.03512	0.089	0.0316	0.06858	0.03216		1.35	-0.11195	0.02013	-0.09564	0.02201	-0.1033	0.02818	-0.10766	0.02756	1.3275	-0.11813	0.01996	-0.10324	0.02095	-0.10937	0.02641	-0.11222	0.02668
1.4	0.09347	0.03038	0.08092	0.03556	0.09087	0.03208	0.07632	0.03212	1.37667	0.09098	0.03148	0.08125	0.03541	0.0923	0.03201	0.07089	0.0327		1.4	-0.1068	0.02046	-0.09033	0.02234	-0.09754	0.02847	-0.10159	0.02797	1.37667	-0.11475	0.0199	-0.09892	0.02092	-0.1049	0.0264	-0.10767	0.02684
1.45	0.09826	0.03063	0.08504	0.03603	0.09521	0.03251	0.07984	0.03251	1.42583	0.09413	0.03167	0.08465	0.03565	0.09542	0.03237	0.07307	0.03318		1.45	-0.1018	0.02072	-0.0851	0.02266	-0.09197	0.02864	-0.09562	0.02828	1.42583	-0.11106	0.01984	-0.09434	0.02092	-0.10017	0.02639	-0.10287	0.027
1.5	0.10261	0.03087	0.08876	0.03649	0.09939	0.03291	0.08311	0.03286	1.475	0.0971	0.03183	0.08787	0.03586	0.09836	0.03269	0.07511	0.03362		1.5	-0.09705	0.02089	-0.08006	0.02295	-0.08668	0.02873	-0.08982	0.02851	1.475	-0.10715	0.01978	-0.08959	0.02093	-0.09527	0.02638	-0.09792	0.02715
1.55	0.1065	0.03111	0.09206	0.03691	0.10327	0.03327	0.08596	0.03314	1.52417	0.09989	0.03195	0.09093	0.03604	0.10112	0.03297	0.07704	0.03401		1.55	-0.09265	0.02098	-0.07525	0.02322	-0.08176	0.02876	-0.08421	0.02869	1.52417	-0.10308	0.01973	-0.08473	0.02098	-0.09029	0.02639	-0.09288	0.02731
1.6	0.10987	0.03138	0.09498	0.03728	0.10672	0.03364	0.08852	0.03337	1.57333	0.10251	0.03205	0.09381	0.03619	0.10371	0.03321	0.07884	0.03435		1.6	-0.0886	0.021	-0.07075	0.02347	-0.07714	0.02877	-0.07879	0.02884	1.57333	-0.09894	0.01968	-0.07985	0.02106	-0.08529	0.0264	-0.08785	0.02747
1.65	0.1127	0.03166	0.09749	0.0376	0.10973	0.03402	0.09064	0.03354	1.6225	0.10495	0.03212	0.09652	0.03633	0.10612	0.03341	0.08051	0.03466		1.65	-0.08501	0.02102	-0.06653	0.02369	-0.0728	0.02874	-0.07365	0.02895	1.6225	-0.09477	0.01965	-0.07499	0.02117	-0.08034	0.02643	-0.08287	0.02763
1.7	0.11505	0.03195	0.0996	0.03787	0.11228	0.03438	0.09236	0.03365	1.67167	0.10722	0.03218	0.09907	0.03644	0.10837	0.03358	0.08208	0.03492		1.7	-0.08169	0.02102	-0.06263	0.02386	-0.06873	0.0287	-0.06878	0.02904	1.67167	-0.09063	0.01963	-0.07021	0.0213	-0.07548	0.02647	-0.07799	0.02778
1.75	0.11695	0.03224	0.1013	0.03809	0.1144	0.03472	0.09362	0.03374	1.72083	0.10934	0.03222	0.10145	0.03654	0.11046	0.03373	0.08352	0.03516		1.75	-0.07863	0.021	-0.05899	0.02399	-0.0649	0.02861	-0.06426	0.02913	1.72083	-0.08655	0.01962	-0.06554	0.02145	-0.07075	0.02652	-0.07325	0.02793
1.8	0.11852	0.03249	0.10271	0.03826	0.11592	0.03507	0.09441	0.03383	1.77	0.11129	0.03225	0.10367	0.03663	0.11239	0.03385	0.08487	0.03536		1.8	-0.0758	0.02098	-0.05567	0.02405	-0.06133	0.02849	-0.06007	0.02921	1.77	-0.08257	0.01962	-0.06102	0.02163	-0.0662	0.02658	-0.06868	0.02806
1.85	0.11978	0.03272	0.10387	0.0384	0.11708	0.03539	0.09497	0.03389	1.81917	0.1131	0.03226	0.10575	0.03671	0.11418	0.03395	0.08611	0.03553		1.85	-0.07317	0.02097	-0.05264	0.02409	-0.05796	0.02836	-0.05608	0.02924	1.81917	-0.07871	0.01963	-0.05666	0.02181	-0.06183	0.02665	-0.06431	0.02819
1.9	0.12083	0.03294	0.10484	0.03853	0.11795	0.03568	0.09939	0.03359	1.86833	0.11477	0.03227	0.10767	0.03677	0.11583	0.03402	0.08725	0.03567		1.9	-0.07077	0.02101	-0.0499	0.0241	-0.05481	0.02818	-0.05245	0.02927	1.86833	-0.07499	0.01964	-0.05249	0.022	-0.05766	0.02672	-0.06014	0.0283
1.95	0.12163	0.03314	0.10569	0.03865	0.11863	0.03594	0.09927	0.03362	1.9175	0.1163	0.03227	0.10946	0.03683	0.11735	0.03408	0.0883	0.03579		1.95	-0.06853	0.02108	-0.04738	0.02408	-0.05184	0.028	-0.04914	0.0293	1.9175	-0.07143	0.01966	-0.04851	0.0222	-0.05371	0.02679	-0.05619	0.0284
2	0.12226	0.03334	0.10648	0.03876	0.11916	0.03616	0.09869	0.03367	1.96667	0.11771	0.03227	0.11112	0.03688	0.11874	0.03412	0.08927	0.03589		2	-0.06641	0.02115	-0.04503	0.02406	-0.04906	0.02781	-0.04616	0.02934	1.96667	-0.06803	0.01968	-0.04474	0.0224	-0.04998	0.02686	-0.05246	0.02848
2.05	0.12281	0.03349	0.10725	0.03887	0.11964	0.03635	0.09763	0.03379	2.01583	0.119	0.03226	0.11265	0.03693	0.12002	0.03414	0.09016	0.03597		2.05	-0.06436	0.02125	-0.04289	0.02402	-0.04644	0.02762	-0.04352	0.02934	2.01583	-0.06481	0.0197	-0.04117	0.02259	-0.04647	0.02692	-0.04896	0.02855
2.1	0.12329	0.03361	0.1079	0.03899	0.12011	0.03652	0.09634	0.03393	2.065	0.12018	0.03224	0.11406	0.03697	0.1212	0.03416	0.09097	0.03603		2.1	-0.06242	0.02137	-0.04086	0.02398	-0.04396	0.02739	-0.04119	0.02933	2.065	-0.06176	0.01971	-0.03781	0.02278	-0.04318	0.02698	-0.04567	0.0286
2.15	0.12367	0.0337	0.1085	0.03911	0.12065	0.03664	0.0951	0.03411	2.11417	0.12126	0.03223	0.11537	0.03701	0.12227	0.03415	0.09171	0.03607		2.15	-0.06045	0.02144	-0.03899	0.02393	-0.04162	0.02717	-0.03909	0.02926	2.11417	-0.05888	0.01973	-0.03465	0.02297	-0.0401	0.02703	-0.0426	0.02864
2.2	0.12402	0.03375	0.10908	0.03923	0.12127	0.03671	0.09378	0.03435	2.16333	0.12224	0.03221	0.11658	0.03705	0.12324	0.03414	0.09238	0.0361		2.2	-0.05857	0.02153	-0.03727	0.0239	-0.03939	0.02695	-0.03718	0.02919	2.16333	-0.05617	0.01975	-0.0317	0.02314	-0.03724	0.02708	-0.03973	0.02866
2.25	0.12438	0.03376	0.10957	0.03935	0.12192	0.03673	0.09244	0.03466	2.2125	0.12314	0.03219	0.11769	0.03708	0.12413	0.03412	0.093	0.03612		2.25	-0.05683	0.02162	-0.03565	0.02388	-0.03723	0.02675	-0.03541	0.02908	2.2125	-0.05363	0.01976	-0.02893	0.02331	-0.03458	0.02712	-0.03707	0.02867
2.3	0.12478	0.03374	0.11003	0.03948	0.1226	0.03672	0.09105	0.03502	2.26167	0.12395	0.03217	0.11871	0.03711	0.12494	0.03409	0.09355	0.03612		2.3	-0.05525	0.02171	-0.03408	0.02389	-0.03513	0.02657	-0.03369	0.02894	2.26167	-0.05125	0.01977	-0.02635	0.02347	-0.03211	0.02715	-0.0346	0.02867
2.35	0.12517	0.03367	0.11036	0.03962	0.12317	0.03665	0.08961	0.03549	2.31083	0.12469	0.03215	0.11965	0.03714	0.12567	0.03405	0.09406	0.03611		2.35	-0.05382	0.02179	-0.03252	0.02394	-0.03305	0.02641	-0.03218	0.02882	2.31083	-0.04903	0.01977	-0.02396	0.02362	-0.02982	0.02717	-0.03231	0.02866
2.4	0.12547	0.03359	0.11062	0.03975	0.12356	0.03654	0.08804	0.03599	2.36	0.12535	0.03213	0.12051	0.03716	0.12633	0.03401	0.09451	0.0361		2.4	-0.0525	0.02186	-0.03084	0.02404	-0.03098	0.02628	-0.03071	0.02868	2.36	-0.04695	0.01977	-0.02173	0.02375	-0.02771	0.02718	-0.03019	0.02863
2.45	0.12571	0.0335	0.1108	0.03986	0.12374	0.0364	0.08684	0.03642	2.40917	0.12596	0.03212	0.1213	0.03719	0.12693	0.03396	0.09492	0.03607		2.45	-0.05132	0.0219	-0.02912	0.02417	-0.02893	0.02614	-0.02931	0.02852	2.40917	-0.04502	0.01977	-0.01965	0.02388	-0.02575	0.02719	-0.02823	0.0286
2.5	0.12598	0.03338	0.11089	0.03994	0.12371	0.03623	0.08595	0.03676	2.45833	0.1265	0.0321	0.12203	0.03721	0.12747	0.0339	0.09529	0.03604		2.5	-0.05027	0.02194	-0.02752	0.02427	-0.02696	0.02603	-0.02793	0.02833	2.45833	-0.04322	0.01976	-0.01773	0.024	-0.02395	0.0272	-0.02642	0.02856
2.55	0.12621	0.03327	0.11094	0.04	0.12353	0.03606	0.08557	0.03694	2.5075	0.12699	0.03208	0.1227	0.03723	0.12795	0.03384	0.09563	0.036		2.55	-0.04936	0.02196	-0.02597	0.02438	-0.02484	0.02588	-0.02659	0.02813	2.5075	-0.04155	0.01975	-0.01596	0.02411	-0.02229	0.0272	-0.02475	0.02851
2.6	0.12643	0.03317	0.11105	0.04001	0.12333	0.03587	0.08538	0.03706	2.55667	0.12744	0.03207	0.12331	0.03726	0.12839	0.03378	0.09592	0.03596		2.6	-0.04854	0.022	-0.02454	0.02449	-0.02312	0.0258	-0.02529	0.02789	2.55667	-0.03999	0.01974	-0.01431	0.02421	-0.02076	0.02719	-0.02321	0.02847
2.65	0.12678	0.03306	0.11122	0.04	0.1231	0.03569	0.08521	0.03717	2.60583	0.12784	0.03205	0.12388	0.03728	0.12878	0.03371	0.09619	0.03591		2.65	-0.04776	0.02201	-0.02315	0.02462	-0.02149	0.02573	-0.02403	0.02764	2.60583	-0.03855	0.01972	-0.01278	0.0243	-0.01936	0.02718	-0.02179	0.02841
2.7	0.12708	0.03299	0.11138	0.03999	0.1229	0.03551	0.08515	0.03725	2.655	0.1282	0.03204	0.12439	0.0373	0.12913	0.03365	0.09643	0.03586		2.7	-0.047	0.02202	-0.02182	0.02476	-0.01995	0.02567	-0.02284	0.02734	2.655	-0.0372	0.01971	-0.01137	0.02438	-0.01806	0.02717	-0.02047	0.02836
2.75	0.12741	0.03294	0.11159	0.03998	0.12261	0.03534	0.08523	0.03726	2.70417	0.12852	0.03203	0.12487	0.03732	0.12944	0.03358	0.09664	0.0358		2.75	-0.04627	0.02201	-0.02063	0.02492	-0.01852	0.02564	-0.02176	0.02705	2.70417	-0.03596	0.01969	-0.01007	0.02446	-0.01687	0.02715	-0.01927	0.0283
2.8	0.12772	0.03291	0.11186	0.03997	0.1225	0.03515	0.0854	0.03723	2.75333	0.12881	0.03202	0.1253	0.03734	0.12972	0.03351	0.09682	0.03575		2.8	-0.04551	0.022	-0.01957	0.02509	-0.0172	0.02564	-0.0208	0.02675	2.75333	-0.0348	0.01967	-0.00886	0.02453	-0.01577	0.02714	-0.01815	0.02824
2.85	0.12801	0.03291	0.11225	0.03995	0.12248	0.03499	0.08567	0.03716	2.8025	0.12907	0.03201	0.1257	0.03736	0.12996	0.03344	0.09698	0.03569		2.85	-0.04476	0.02197	-0.01877	0.02522	-0.01607	0.02566	-0.01999	0.02644	2.8025	-0.03373	0.01966	-0.00775	0.02459	-0.01477	0.02712	-0.01712	0.02818
2.9	0.12837	0.03291	0.11275	0.03992	0.12257	0.03483	0.08612	0.03704	2.85167	0.1293	0.032	0.12607	0.03739	0.13018	0.03336	0.09713	0.03563		2.9	-0.04401	0.0219	-0.01819	0.02531	-0.01511	0.0257	-0.01936	0.02615	2.85167	-0.03273	0.01964	-0.00671	0.02465	-0.01384	0.0271	-0.01617	0.02813
2.95	0.12878	0.03289	0.11326	0.0399	0.12279	0.03466	0.08641	0.03697	2.90083	0.1295	0.032	0.1264	0.0374	0.13037	0.03329	0.09725	0.03556		2.95	-0.04326	0.02181	-0.01775	0.02537	-0.01434	0.02577	-0.01885	0.02588	2.90083	-0.03181	0.01962	-0.00576	0.02471	-0.01298	0.02709	-0.0153	0.02807
3	0.12921	0.03288	0.11382	0.03988	0.12311	0.0345	0.08682	0.03686	2.95	0.12969	0.03199	0.12671	0.03742	0.13054	0.03322	0.09736	0.0355		3	-0.04253	0.02169	-0.01726	0.02545	-0.01368	0.02585	-0.01843	0.02566	2.95	-0.03095	0.01961	-0.00487	0.02476	-0.01219	0.02707	-0.01449	0.02802
3.05	0.12966	0.03286	0.11435	0.03988	0.12345	0.03434	0.08721	0.03676	2.99917	0.12985	0.03199	0.127	0.03744	0.13068	0.03315	0.09745	0.03544		3.05	-0.04179	0.02157	-0.0168	0.02556	-0.01329	0.02595	-0.01803	0.02549	2.99917	-0.03015	0.01959	-0.00405	0.0248	-0.01147	0.02705	-0.01374	0.02796
3.1	0.13023	0.03285	0.11483	0.03988	0.12376	0.03416	0.08761	0.03665	3.04833	0.13	0.03199	0.12726	0.03746	0.13081	0.03307	0.09753	0.03537		3.1	-0.04103	0.02142	-0.01638	0.02566	-0.01287	0.02599	-0.01767	0.0254	3.04833	-0.0294	0.01958	-0.00329	0.02485	-0.0108	0.02703	-0.01305	0.02791
3.15	0.13075	0.03284	0.11525	0.03988	0.12426	0.03393	0.08795	0.03654	3.0975	0.13013	0.03198	0.1275	0.03748	0.13092	0.033	0.0976	0.03531		3.15	-0.04027	0.02127	-0.01605	0.02576	-0.01257	0.02603	-0.01732	0.0254	3.0975	-0.02871	0.01956	-0.00259	0.02489	-0.01018	0.02702	-0.0124	0.02786
3.2	0.1314	0.03282	0.11574	0.03984	0.12484	0.03367	0.08832	0.03638	3.14667	0.13025	0.03198	0.12772	0.0375	0.13101	0.03293	0.09765	0.03524		3.2	-0.03951	0.02111	-0.01577	0.02585	-0.01265	0.02606	-0.01694	0.02547	3.14667	-0.02806	0.01955	-0.00193	0.02493	-0.00961	0.027	-0.01181	0.02782
3.25	0.13205	0.0328	0.11627	0.03973	0.12562	0.03339	0.08859	0.03619	3.19583	0.13035	0.03198	0.12792	0.03752	0.13109	0.03286	0.0977	0.03518		3.25	-0.03867	0.02095	-0.01548	0.02595	-0.01263	0.02605	-0.0165	0.02557	3.19583	-0.02746	0.01954	-0.00132	0.02496	-0.00908	0.02699	-0.01126	0.02777
3.3	0.1327	0.03278	0.11678	0.03957	0.12634	0.03309	0.08887	0.03593	3.245	0.13044	0.03198	0.12811	0.03753	0.13116	0.0328	0.09773	0.03512		3.3	-0.03774	0.02078	-0.01512	0.02603	-0.01272	0.02602	-0.01606	0.0257	3.245	-0.0269	0.01954	-0.000757299	0.025	-0.00859	0.02698	-0.01074	0.02773
3.35	0.13349	0.03276	0.11725	0.03939	0.12711	0.03279	0.08919	0.0356	3.29417	0.13053	0.03198	0.12828	0.03755	0.13122	0.03273	0.09776	0.03506		3.35	-0.0368	0.02064	-0.0145	0.02611	-0.01279	0.02599	-0.01557	0.02587	3.29417	-0.02637	0.01953	-0.000230298	0.02503	-0.00813	0.02697	-0.01026	0.0277
3.4	0.13441	0.03276	0.11771	0.03917	0.1279	0.03248	0.0895	0.03525	3.34333	0.1306	0.03198	0.12844	0.03757	0.13126	0.03267	0.09778	0.03499		3.4	-0.03583	0.02053	-0.01371	0.02618	-0.01294	0.02596	-0.01505	0.02606	3.34333	-0.02588	0.01952	0.000260777	0.02506	-0.00771	0.02696	-0.00982	0.02766
3.45	0.1351	0.03282	0.11822	0.03892	0.12869	0.03217	0.09266	0.03404	3.3925	0.13066	0.03198	0.12859	0.03758	0.1313	0.0326	0.0978	0.03493		3.45	-0.03476	0.02044	-0.01278	0.02622	-0.01309	0.02594	-0.01453	0.02627	3.3925	-0.02543	0.01952	0.000718815	0.02509	-0.00732	0.02695	-0.00941	0.02763
3.5	0.13596	0.0329	0.11877	0.03866	0.12951	0.03187	0.09402	0.03351	3.44167	0.13072	0.03199	0.12873	0.0376	0.13132	0.03254	0.0978	0.03488		3.5	-0.0336	0.02037	-0.01181	0.02623	-0.01315	0.02595	-0.01407	0.02649	3.44167	-0.025	0.01952	0.00115	0.02512	-0.00695	0.02695	-0.00902	0.0276
3.55	0.13674	0.03299	0.11936	0.03838	0.13043	0.03159	0.0941	0.03329	3.49083	0.13077	0.03199	0.12885	0.03761	0.13134	0.03248	0.09781	0.03482		3.55	-0.03241	0.02031	-0.01081	0.02619	-0.01298	0.02599	-0.01369	0.0267	3.49083	-0.02459	0.01952	0.00155	0.02514	-0.00661	0.02694	-0.00866	0.02757
3.6	0.13738	0.03309	0.12005	0.0381	0.13213	0.03145	0.09423	0.03308	3.54	0.13081	0.03199	0.12897	0.03763	0.13136	0.03242	0.09781	0.03476		3.6	-0.0312	0.02027	-0.00979	0.02609	-0.01268	0.02606	-0.01331	0.02691	3.54	-0.02422	0.01952	0.00192	0.02517	-0.0063	0.02694	-0.00832	0.02755
3.65	0.13791	0.03318	0.12083	0.03782	0.13443	0.03156	0.09456	0.03284	3.58917	0.13085	0.03199	0.12908	0.03764	0.13137	0.03236	0.0978	0.03471		3.65	-0.02998	0.02025	-0.00878	0.02597	-0.0123	0.02615	-0.01285	0.02707	3.58917	-0.02386	0.01952	0.00227	0.02519	-0.006	0.02694	-0.008	0.02752
3.7	0.13827	0.03327	0.12164	0.03759	0.13516	0.03143	0.09502	0.0326	3.63833	0.13088	0.03199	0.12918	0.03765	0.13137	0.0323	0.09779	0.03465		3.7	-0.02877	0.02025	-0.00787	0.02584	-0.01172	0.02628	-0.0125	0.02723	3.63833	-0.02353	0.01952	0.0026	0.02522	-0.00573	0.02694	-0.00771	0.0275
3.75	0.13842	0.03334	0.12249	0.0374	0.13586	0.03134	0.09563	0.03237	3.6875	0.13091	0.032	0.12927	0.03767	0.13137	0.03225	0.09778	0.0346		3.75	-0.02764	0.02025	-0.00706	0.02574	-0.01136	0.02643	-0.01225	0.02741	3.6875	-0.02322	0.01953	0.00291	0.02524	-0.00547	0.02694	-0.00743	0.02748
3.8	0.13844	0.0334	0.12339	0.03721	0.13651	0.03129	0.09628	0.03217	3.73667	0.13094	0.032	0.12936	0.03768	0.13136	0.0322	0.09776	0.03455		3.8	-0.02669	0.02026	-0.00634	0.02566	-0.01097	0.02663	-0.01201	0.02758	3.73667	-0.02292	0.01953	0.00319	0.02526	-0.00523	0.02694	-0.00717	0.02747
3.85	0.13822	0.03344	0.12437	0.03703	0.13713	0.03126	0.09685	0.03202	3.78583	0.13096	0.032	0.12944	0.03769	0.13135	0.03214	0.09775	0.0345		3.85	-0.02577	0.02022	-0.00575	0.0256	-0.01058	0.02684	-0.01174	0.02774	3.78583	-0.02264	0.01954	0.00347	0.02529	-0.005	0.02694	-0.00692	0.02745
3.9	0.13779	0.03346	0.12521	0.03686	0.13775	0.03122	0.09732	0.03193	3.835	0.13098	0.032	0.12951	0.0377	0.13134	0.03209	0.09773	0.03445		3.9	-0.02485	0.02013	-0.00538	0.02556	-0.0101	0.02704	-0.01141	0.02789	3.835	-0.02238	0.01955	0.00372	0.02531	-0.00479	0.02695	-0.00669	0.02744
3.95	0.13754	0.03342	0.12625	0.0367	0.1384	0.03116	0.0949	0.03239	3.88417	0.131	0.03201	0.12958	0.03771	0.13133	0.03205	0.09771	0.03441		3.95	-0.02398	0.02003	-0.0052	0.02552	-0.00955	0.0272	-0.01099	0.02801	3.88417	-0.02214	0.01955	0.00396	0.02533	-0.00459	0.02695	-0.00648	0.02743
4	0.13705	0.03335	0.12729	0.03654	0.13881	0.03107	0.09402	0.03272	3.93333	0.13101	0.03201	0.12965	0.03772	0.13131	0.032	0.09769	0.03436		4	-0.02314	0.01991	-0.005	0.02552	-0.00903	0.02735	-0.01047	0.02811	3.93333	-0.0219	0.01956	0.00419	0.02535	-0.0044	0.02695	-0.00627	0.02742
4.05	0.13653	0.03325	0.12837	0.03639	0.13882	0.03098	0.09433	0.03277	3.9825	0.13103	0.03201	0.12971	0.03773	0.13129	0.03195	0.09766	0.03432		4.05	-0.02234	0.01979	-0.00475	0.02558	-0.00868	0.02749	-0.0098	0.02817	3.9825	-0.02168	0.01957	0.0044	0.02537	-0.00423	0.02696	-0.00608	0.02741
4.1	0.13597	0.03315	0.12947	0.03625	0.13813	0.03074	0.09451	0.03286	4.03167	0.13104	0.03201	0.12976	0.03774	0.13127	0.03191	0.09764	0.03428		4.1	-0.02154	0.01968	-0.00445	0.02569	-0.00833	0.02761	-0.009	0.02818	4.03167	-0.02148	0.01958	0.0046	0.02539	-0.00406	0.02696	-0.0059	0.0274
4.15	0.1354	0.03304	0.13058	0.03613	0.13654	0.03051	0.09466	0.03299	4.08083	0.13105	0.03202	0.12982	0.03775	0.13125	0.03187	0.09761	0.03423		4.15	-0.02072	0.01958	-0.00408	0.02583	-0.00792	0.02775	-0.00834	0.02821	4.08083	-0.02128	0.01959	0.00479	0.02541	-0.0039	0.02697	-0.00573	0.0274
4.2	0.13493	0.03296	0.13169	0.036	0.1364	0.03051	0.09485	0.03316	4.13	0.13105	0.03202	0.12987	0.03776	0.13123	0.03183	0.09759	0.03419		4.2	-0.01994	0.01949	-0.00352	0.02601	-0.0074	0.02788	-0.00742	0.0282	4.13	-0.0211	0.0196	0.00497	0.02542	-0.00376	0.02698	-0.00557	0.02739
4.25	0.13457	0.03289	0.13278	0.03588	0.13622	0.03052	0.09513	0.03333	4.17917	0.13106	0.03202	0.12991	0.03776	0.13121	0.03179	0.09756	0.03416		4.25	-0.01915	0.01944	-0.0028	0.02618	-0.00675	0.02801	-0.00633	0.02815	4.17917	-0.02092	0.01961	0.00514	0.02544	-0.00362	0.02698	-0.00542	0.02738
4.3	0.1342	0.03285	0.13387	0.03577	0.13602	0.03052	0.09558	0.03351	4.22833	0.13107	0.03202	0.12995	0.03777	0.13118	0.03175	0.09754	0.03412		4.3	-0.01823	0.0194	-0.00186	0.02633	-0.00601	0.02813	-0.00554	0.02816	4.22833	-0.02076	0.01962	0.0053	0.02546	-0.00349	0.02699	-0.00527	0.02738
4.35	0.13385	0.0328	0.135	0.03567	0.13579	0.03052	0.09626	0.0337	4.2775	0.13107	0.03202	0.12999	0.03778	0.13116	0.03171	0.09751	0.03408		4.35	-0.01738	0.0194	-0.000774732	0.02645	-0.00524	0.02825	-0.0048	0.02815	4.2775	-0.0206	0.01963	0.00545	0.02547	-0.00336	0.027	-0.00514	0.02738
4.4	0.13351	0.03275	0.13628	0.03558	0.13555	0.0305	0.09715	0.03384	4.32667	0.13107	0.03202	0.13003	0.03778	0.13114	0.03168	0.09748	0.03405		4.4	-0.01665	0.01942	0.000366422	0.02653	-0.00441	0.02837	-0.00416	0.02816	4.32667	-0.02045	0.01964	0.00559	0.02549	-0.00325	0.02701	-0.00501	0.02738
4.45	0.13315	0.03272	0.1374	0.03549	0.13529	0.03049	0.09811	0.03396	4.37583	0.13108	0.03203	0.13007	0.03779	0.13111	0.03164	0.09746	0.03402		4.45	-0.0142	0.01923	0.00169	0.02661	-0.00363	0.0285	-0.0036	0.02817	4.37583	-0.02031	0.01966	0.00573	0.0255	-0.00314	0.02701	-0.00489	0.02737
4.5	0.13275	0.0327	0.13857	0.03542	0.13526	0.03044	0.09915	0.03404	4.425	0.13108	0.03203	0.1301	0.0378	0.13109	0.03161	0.09743	0.03398		4.5	-0.01379	0.01927	0.00298	0.02666	-0.00291	0.02864	-0.00295	0.02818	4.425	-0.02018	0.01967	0.00586	0.02552	-0.00303	0.02702	-0.00477	0.02737
4.55	0.13237	0.03269	0.1397	0.03535	0.13561	0.03034	0.10026	0.03407	4.47417	0.13108	0.03203	0.13013	0.0378	0.13106	0.03158	0.0974	0.03395		4.55	-0.01352	0.01928	0.00423	0.02668	-0.00227	0.02877	-0.00237	0.02823	4.47417	-0.02005	0.01968	0.00598	0.02553	-0.00294	0.02703	-0.00466	0.02737
4.6	0.13207	0.03268	0.14079	0.0353	0.13593	0.0303	0.10142	0.03405	4.52333	0.13108	0.03203	0.13016	0.03781	0.13104	0.03155	0.09738	0.03392		4.6	-0.01342	0.01928	0.00546	0.02668	-0.00175	0.0289	-0.00192	0.02831	4.52333	-0.01994	0.01969	0.00609	0.02555	-0.00284	0.02704	-0.00456	0.02737
4.65	0.1318	0.0327	0.14384	0.03483	0.13642	0.03031	0.10256	0.03404	4.5725	0.13108	0.03203	0.13019	0.03781	0.13101	0.03152	0.09735	0.03389		4.65	-0.01345	0.01928	0.00668	0.02665	-0.00135	0.029	-0.00139	0.02841	4.5725	-0.01982	0.0197	0.0062	0.02556	-0.00276	0.02704	-0.00446	0.02737
4.7	0.13145	0.03275	0.14477	0.03483	0.13696	0.03034	0.10352	0.03405	4.62167	0.13109	0.03203	0.13021	0.03782	0.13099	0.03149	0.09733	0.03387		4.7	-0.01356	0.01926	0.00788	0.02661	-0.00104	0.02907	-0.00102	0.02854	4.62167	-0.01972	0.01971	0.0063	0.02557	-0.00267	0.02705	-0.00437	0.02737
4.75	0.13112	0.03282	0.14554	0.03486	0.13761	0.03044	0.10419	0.03413	4.67083	0.13109	0.03203	0.13024	0.03782	0.13096	0.03146	0.0973	0.03384		4.75	-0.01373	0.01923	0.00903	0.02655	-0.000815079	0.02913	-0.000781422	0.02871	4.67083	-0.01961	0.01972	0.0064	0.02558	-0.0026	0.02706	-0.00429	0.02737
4.8	0.13091	0.0329	0.14606	0.03492	0.13822	0.03058	0.10455	0.03429	4.72	0.13109	0.03203	0.13026	0.03782	0.13094	0.03144	0.09728	0.03381		4.8	-0.01389	0.0192	0.01006	0.02649	-0.000613445	0.02917	-0.00022932	0.02881	4.72	-0.01952	0.01973	0.00649	0.0256	-0.00252	0.02707	-0.0042	0.02737
4.85	0.13077	0.03301	0.14631	0.035	0.13877	0.03074	0.10459	0.03449	4.76917	0.13109	0.03203	0.13028	0.03783	0.13092	0.03141	0.09726	0.03379		4.85	-0.01392	0.01919	0.01102	0.02643	-0.000494225	0.02919	0.000379717	0.02891	4.76917	-0.01943	0.01974	0.00658	0.02561	-0.00245	0.02707	-0.00412	0.02737
4.9	0.13055	0.03315	0.14657	0.03507	0.13913	0.03087	0.10448	0.03471	4.81833	0.13108	0.03203	0.1303	0.03783	0.13089	0.03139	0.09723	0.03377		4.9	-0.0138	0.01917	0.01208	0.02643	-0.000428411	0.02922	0.000934202	0.029	4.81833	-0.01934	0.01975	0.00666	0.02562	-0.00239	0.02708	-0.00405	0.02737
4.95	0.13049	0.03328	0.14662	0.03514	0.13921	0.03095	0.10427	0.03491	4.8675	0.13108	0.03203	0.13032	0.03783	0.13087	0.03137	0.09721	0.03374		4.95	-0.01352	0.01917	0.01315	0.02646	-0.000371918	0.02924	0.00148	0.02909	4.8675	-0.01926	0.01976	0.00674	0.02563	-0.00232	0.02709	-0.00398	0.02737
5	0.13043	0.03342	0.14646	0.03522	0.13898	0.03102	0.1041	0.03506	4.91667	0.13108	0.03203	0.13034	0.03784	0.13085	0.03135	0.09719	0.03372		5	-0.01308	0.01918	0.01419	0.02649	-0.000284662	0.02926	0.00183	0.02916	4.91667	-0.01918	0.01977	0.00682	0.02564	-0.00226	0.02709	-0.00392	0.02738
5.05	0.13036	0.03354	0.1461	0.03532	0.13845	0.03107	0.10393	0.03518	4.96583	0.13108	0.03203	0.13035	0.03784	0.13083	0.03132	0.09717	0.0337		5.05	-0.01254	0.0192	0.01519	0.02652	-0.000133923	0.02927	0.00205	0.02922	4.96583	-0.01911	0.01978	0.00689	0.02565	-0.00221	0.0271	-0.00385	0.02738
5.1	0.13022	0.03364	0.14557	0.03542	0.13765	0.03109	0.10377	0.0353	5.015	0.13108	0.03203	0.13037	0.03784	0.13081	0.0313	0.09714	0.03368		5.1	-0.01195	0.01923	0.01617	0.02655	0.000116744	0.0293	0.00223	0.02927	5.015	-0.01904	0.01978	0.00695	0.02566	-0.00215	0.02711	-0.00379	0.02738
5.15	0.13002	0.0337	0.14486	0.03551	0.13667	0.03106	0.10356	0.0354	5.06417	0.13108	0.03203	0.13038	0.03784	0.13078	0.03128	0.09712	0.03366		5.15	-0.01129	0.01927	0.01709	0.02657	0.000448406	0.02933	0.00229	0.0293	5.06417	-0.01897	0.01979	0.00702	0.02566	-0.0021	0.02711	-0.00374	0.02738
5.2	0.12982	0.03372	0.14408	0.03561	0.13555	0.031	0.10339	0.03549	5.11333	0.13108	0.03203	0.1304	0.03785	0.13077	0.03127	0.0971	0.03364		5.2	-0.01065	0.01931	0.0179	0.02658	0.000849711	0.02938	0.00229	0.02934	5.11333	-0.01891	0.0198	0.00708	0.02567	-0.00206	0.02712	-0.00368	0.02738
5.25	0.12964	0.0337	0.14334	0.03571	0.13427	0.03091	0.10332	0.03554	5.1625	0.13108	0.03203	0.13041	0.03785	0.13075	0.03125	0.09709	0.03363		5.25	-0.01007	0.01937	0.0186	0.0266	0.0013	0.02942	0.00223	0.02938	5.1625	-0.01885	0.01981	0.00713	0.02568	-0.00201	0.02712	-0.00363	0.02738
5.3	0.12937	0.03366	0.14273	0.03582	0.13292	0.03082	0.10335	0.03557	5.21167	0.13108	0.03203	0.13042	0.03785	0.13073	0.03123	0.09707	0.03361		5.3	-0.00961	0.01943	0.01923	0.02663	0.00177	0.02946	0.00203	0.02944	5.21167	-0.0188	0.01981	0.00719	0.02569	-0.00197	0.02713	-0.00359	0.02738
5.35	0.12917	0.03359	0.14222	0.03595	0.13159	0.03075	0.10348	0.03559	5.26083	0.13108	0.03203	0.13043	0.03785	0.13071	0.03122	0.09705	0.03359		5.35	-0.00932	0.01946	0.01979	0.02667	0.00229	0.02948	0.00168	0.02953	5.26083	-0.01874	0.01982	0.00724	0.0257	-0.00193	0.02713	-0.00354	0.02739
5.4	0.12898	0.03349	0.14164	0.03615	0.13037	0.03072	0.10353	0.03564	5.31	0.13108	0.03203	0.13044	0.03785	0.13069	0.0312	0.09703	0.03358		5.4	-0.00919	0.01949	0.02029	0.02672	0.00279	0.02946	0.00133	0.02964	5.31	-0.01869	0.01983	0.00729	0.0257	-0.00189	0.02714	-0.0035	0.02739
5.45	0.1288	0.03336	0.14113	0.03637	0.12941	0.03075	0.10354	0.03568	5.35917	0.13107	0.03203	0.13045	0.03786	0.13067	0.03119	0.09701	0.03356		5.45	-0.00925	0.01949	0.02071	0.02676	0.00327	0.02941	0.000932862	0.02976	5.35917	-0.01865	0.01983	0.00733	0.02571	-0.00186	0.02714	-0.00346	0.02739
5.5	0.12862	0.03321	0.14072	0.03664	0.12869	0.03079	0.10362	0.03575	5.40833	0.13107	0.03203	0.13046	0.03786	0.13066	0.03117	0.097	0.03355		5.5	-0.00945	0.01947	0.02108	0.02681	0.00364	0.02934	0.000537713	0.0299	5.40833	-0.0186	0.01984	0.00738	0.02571	-0.00182	0.02715	-0.00342	0.02739
5.55	0.12843	0.03305	0.14036	0.03692	0.12822	0.03086	0.1037	0.03587	5.4575	0.13107	0.03203	0.13047	0.03786	0.13064	0.03116	0.09698	0.03354		5.55	-0.0097	0.01945	0.02142	0.02686	0.0039	0.02926	0.000189804	0.03005	5.4575	-0.01856	0.01985	0.00742	0.02572	-0.00179	0.02715	-0.00338	0.02739
5.6	0.12824	0.03288	0.14003	0.03723	0.12795	0.03095	0.10368	0.03603	5.50667	0.13107	0.03203	0.13048	0.03786	0.13063	0.03114	0.09697	0.03352		5.6	-0.00999	0.01943	0.02168	0.0269	0.00402	0.02917	-0.000195658	0.0302	5.50667	-0.01852	0.01985	0.00746	0.02573	-0.00176	0.02716	-0.00335	0.02739
5.65	0.12799	0.03272	0.13977	0.03754	0.12781	0.03106	0.10349	0.03625	5.55583	0.13107	0.03203	0.13049	0.03786	0.13061	0.03113	0.09695	0.03351		5.65	-0.01036	0.01941	0.02183	0.02695	0.00401	0.02908	-0.000599898	0.03036	5.55583	-0.01848	0.01986	0.00749	0.02573	-0.00173	0.02716	-0.00332	0.02739
5.7	0.12771	0.03256	0.13954	0.03784	0.12775	0.0312	0.10316	0.03648	5.605	0.13107	0.03203	0.13049	0.03786	0.1306	0.03112	0.09694	0.0335		5.7	-0.01077	0.0194	0.02192	0.027	0.0039	0.029	-0.00103	0.03049	5.605	-0.01844	0.01986	0.00753	0.02574	-0.0017	0.02717	-0.00329	0.0274
5.75	0.12739	0.0324	0.13936	0.03811	0.12773	0.03137	0.10266	0.03672	5.65417	0.13107	0.03203	0.1305	0.03786	0.13058	0.03111	0.09692	0.03349		5.75	-0.01124	0.01939	0.022	0.02707	0.00366	0.02893	-0.00146	0.03061	5.65417	-0.01841	0.01987	0.00756	0.02574	-0.00168	0.02717	-0.00326	0.0274
5.8	0.12671	0.03227	0.13911	0.03838	0.12774	0.03155	0.10207	0.03693	5.70333	0.13107	0.03203	0.13051	0.03786	0.13057	0.0311	0.09691	0.03348		5.8	-0.01177	0.01941	0.022	0.02711	0.00326	0.02887	-0.00183	0.03068	5.70333	-0.01838	0.01987	0.00759	0.02575	-0.00165	0.02717	-0.00323	0.0274
5.85	0.12631	0.03212	0.13876	0.03863	0.12777	0.03173	0.10137	0.03712	5.7525	0.13106	0.03203	0.13051	0.03786	0.13056	0.03109	0.0969	0.03347		5.85	-0.01236	0.01948	0.02195	0.02714	0.0027	0.02885	-0.00216	0.03069	5.7525	-0.01835	0.01988	0.00762	0.02575	-0.00163	0.02718	-0.00321	0.0274
5.9	0.12587	0.03196	0.13819	0.03888	0.12786	0.0319	0.10054	0.03728	5.80167	0.13106	0.03203	0.13052	0.03787	0.13054	0.03108	0.09689	0.03346		5.9	-0.013	0.01958	0.02184	0.02718	0.00205	0.02887	-0.0024	0.03066	5.80167	-0.01832	0.01988	0.00765	0.02575	-0.00161	0.02718	-0.00318	0.0274
5.95	0.12547	0.03181	0.13756	0.0391	0.1279	0.03205	0.09976	0.03743	5.85083	0.13106	0.03203	0.13052	0.03787	0.13053	0.03107	0.09688	0.03345		5.95	-0.0137	0.01973	0.02166	0.0272	0.00137	0.02892	-0.00262	0.03061	5.85083	-0.01829	0.01989	0.00768	0.02576	-0.00159	0.02718	-0.00316	0.0274
6	0.12512	0.03167	0.1368	0.03928	0.12795	0.0322	0.09877	0.03758	5.9	0.13106	0.03203	0.13053	0.03787	0.13052	0.03106	0.09686	0.03344		6	-0.01443	0.0199	0.02149	0.02722	0.000759591	0.02901	-0.00292	0.03058	5.9	-0.01826	0.01989	0.0077	0.02576	-0.00157	0.02719	-0.00314	0.0274
6.05	0.12487	0.03154	0.136	0.03939	0.12803	0.0323	0.09761	0.03774	5.94917	0.13106	0.03203	0.13053	0.03787	0.13051	0.03105	0.09685	0.03343		6.05	-0.01521	0.02007	0.02133	0.02721	0.000212681	0.02911	-0.00309	0.03052	5.94917	-0.01824	0.01989	0.00773	0.02577	-0.00155	0.02719	-0.00312	0.0274
6.1	0.12463	0.0314	0.13519	0.03947	0.1281	0.03234	0.09633	0.03794	5.99833	0.13106	0.03203	0.13054	0.03787	0.1305	0.03104	0.09684	0.03342		6.1	-0.01603	0.02025	0.0212	0.0272	-0.00023088	0.02922	-0.00321	0.03047	5.99833	-0.01822	0.0199	0.00775	0.02577	-0.00153	0.02719	-0.0031	0.0274
6.15	0.1245	0.03125	0.1343	0.03951	0.12809	0.03232	0.095	0.03813	6.0475	0.13017	0.03184	0.12969	0.03762	0.12947	0.03064	0.09592	0.03308		6.15	-0.01694	0.02045	0.02115	0.02718	-0.00057842	0.02934	-0.00329	0.03042	6.0475	-0.01781	0.01995	0.0081	0.02581	-0.00126	0.02723	-0.00281	0.02742
6.2	0.12441	0.03109	0.13331	0.03954	0.1279	0.03227	0.09371	0.03832	6.09667	0.12913	0.03187	0.12872	0.03763	0.12861	0.03057	0.09498	0.03322		6.2	-0.01789	0.02069	0.02117	0.02713	-0.000821547	0.02943	-0.0033	0.03038	6.09667	-0.01781	0.01995	0.0081	0.02581	-0.00126	0.02723	-0.00281	0.02742
6.25	0.12417	0.03091	0.13202	0.03956	0.12756	0.03218	0.09239	0.03846	6.14583	0.12684	0.03167	0.1265	0.03747	0.12651	0.03031	0.09287	0.0334		6.25	-0.01898	0.02094	0.02118	0.02704	-0.000904731	0.02951	-0.00327	0.03034	6.14583	-0.01781	0.01995	0.00809	0.02581	-0.00125	0.02723	-0.00282	0.02742
6.3	0.12356	0.03077	0.12996	0.03962	0.12653	0.03208	0.09055	0.03856	6.195	0.12328	0.0313	0.12304	0.0372	0.12311	0.02991	0.08953	0.03367		6.3	-0.01973	0.02129	0.02124	0.02694	-0.000835289	0.0296	-0.00316	0.03031	6.195	-0.01785	0.01995	0.00807	0.02581	-0.00125	0.02723	-0.00283	0.02742
6.35	0.1207	0.0307	0.12616	0.03969	0.12378	0.03199	0.08724	0.0386	6.24417	0.11783	0.03085	0.11766	0.03698	0.11799	0.02949	0.0843	0.03409		6.35	-0.02034	0.02169	0.02125	0.02683	-0.000672807	0.02967	-0.00311	0.03026	6.24417	-0.01805	0.01999	0.00802	0.02584	-0.00144	0.02726	-0.00298	0.02743
6.4	0.11529	0.03059	0.12015	0.03971	0.11852	0.03187	0.08192	0.03861	6.29333	0.11041	0.03046	0.11029	0.0369	0.11105	0.02921	0.07705	0.03472		6.4	-0.02089	0.0221	0.02098	0.02672	-0.000697376	0.02967	-0.00345	0.03015	6.29333	-0.0186	0.0201	0.00794	0.02592	-0.00216	0.02737	-0.00351	0.02748
6.45	0.1073	0.03039	0.11176	0.03962	0.1107	0.03172	0.07411	0.03863	6.3425	0.10147	0.03019	0.10143	0.03699	0.10264	0.02913	0.06822	0.03557		6.45	-0.02165	0.02251	0.02027	0.02659	-0.00129	0.02958	-0.00442	0.02995	6.3425	-0.01955	0.0203	0.00784	0.02603	-0.00349	0.02754	-0.00446	0.02758
6.5	0.09698	0.03004	0.10147	0.03939	0.10059	0.03151	0.06424	0.03864	6.39167	0.09149	0.03004	0.0916	0.0372	0.09322	0.02926	0.05838	0.03656		6.5	-0.02275	0.02291	0.01891	0.02642	-0.00253	0.02937	-0.00599	0.02962	6.39167	-0.02088	0.02061	0.00775	0.02615	-0.00538	0.02778	-0.00581	0.02775
6.55	0.0848	0.02957	0.08971	0.03901	0.08876	0.03124	0.05277	0.03862	6.44083	0.08096	0.02999	0.0813	0.03749	0.08323	0.02954	0.04806	0.03761		6.55	-0.02433	0.02332	0.01677	0.02619	-0.00411	0.02904	-0.00826	0.0292	6.44083	-0.02249	0.02103	0.00771	0.02628	-0.00767	0.02806	-0.00744	0.02799
6.6	0.07149	0.029	0.07672	0.03852	0.07568	0.03092	0.04027	0.03852	6.49	0.07028	0.02999	0.07092	0.03779	0.0731	0.0299	0.03774	0.03862		6.6	-0.02657	0.02368	0.0145	0.02591	-0.00628	0.02863	-0.01104	0.02872	6.49	-0.02428	0.02157	0.00775	0.02643	-0.01019	0.02838	-0.00922	0.0283
6.65	0.05732	0.02831	0.06289	0.03793	0.0619	0.03054	0.0272	0.03836	6.53917	0.05978	0.02998	0.06079	0.03805	0.06314	0.03028	0.0278	0.03951		6.65	-0.02837	0.02409	0.01212	0.0256	-0.00882	0.02818	-0.01401	0.02821	6.53917	-0.02612	0.02218	0.00788	0.02658	-0.01277	0.02872	-0.01102	0.02868
6.7	0.04264	0.02753	0.05167	0.03713	0.0479	0.03013	0.0144	0.0381	6.58833	0.0497	0.02993	0.05116	0.03822	0.05363	0.03061	0.0185	0.0402		6.7	-0.02973	0.02441	0.00986	0.02526	-0.01144	0.0277	-0.01716	0.02774	6.58833	-0.02788	0.02286	0.00812	0.02671	-0.01523	0.02906	-0.0127	0.02911
6.75	0.02808	0.02684	0.03721	0.03642	0.03402	0.02968	0.00131	0.03782	6.6375	0.04024	0.02981	0.04219	0.03828	0.04473	0.03085	0.01003	0.04066		6.75	-0.0307	0.02471	0.00787	0.02491	-0.01403	0.02722	-0.01984	0.02723	6.6375	-0.02946	0.02355	0.00845	0.02683	-0.01746	0.0294	-0.01416	0.02956
6.8	0.01421	0.02609	0.02334	0.03564	0.02107	0.02917	-0.01074	0.03745	6.68667	0.0315	0.02959	0.03396	0.03822	0.03655	0.03097	0.00249	0.04086		6.8	-0.03149	0.02494	0.00607	0.02454	-0.0165	0.02678	-0.02199	0.0267	6.68667	-0.03078	0.02422	0.00888	0.02692	-0.01934	0.0297	-0.01533	0.03002
6.85	0.0025	0.02523	0.01118	0.03473	0.01013	0.02865	-0.02093	0.03699	6.73583	0.02354	0.02928	0.02655	0.03802	0.02916	0.03095	-0.00408	0.04081		6.85	-0.03213	0.02503	0.00456	0.02414	-0.01862	0.02631	-0.02359	0.02623	6.73583	-0.03176	0.02483	0.00938	0.02697	-0.02082	0.02997	-0.01616	0.03044
6.9	-0.00695	0.02438	0.00148	0.03382	0.00207	0.0281	-0.0285	0.03641	6.785	0.01639	0.02887	0.01995	0.03771	0.02258	0.0308	-0.00969	0.04051		6.9	-0.03231	0.02507	0.00368	0.02371	-0.02014	0.02584	-0.02446	0.02587	6.785	-0.03238	0.02534	0.00994	0.02696	-0.02186	0.03017	-0.01663	0.03082
6.95	-0.01371	0.0236	-0.00562	0.03298	-0.00305	0.02754	-0.0332	0.03567	6.83417	0.01004	0.02836	0.01415	0.03729	0.01679	0.03052	-0.01436	0.03998		6.95	-0.03204	0.02505	0.00353	0.02329	-0.02071	0.02542	-0.02432	0.02566	6.83417	-0.03264	0.02573	0.01053	0.02689	-0.02247	0.03029	-0.01675	0.03111
7	-0.01796	0.023	-0.01048	0.03226	-0.00566	0.027	-0.03521	0.03485	6.88333	0.00446	0.02778	0.00911	0.03677	0.01176	0.03012	-0.01816	0.03925		7	-0.03127	0.02498	0.00418	0.0229	-0.02055	0.02511	-0.0231	0.02555	6.88333	-0.03253	0.02597	0.01114	0.02675	-0.02265	0.03033	-0.01653	0.0313
7.05	-0.02018	0.02256	-0.01364	0.03173	-0.00647	0.02653	-0.03524	0.03401	6.9325	-0.000385755	0.02713	0.00478	0.03617	0.00745	0.02962	-0.02118	0.03836		7.05	-0.02986	0.02486	0.00541	0.02258	-0.01985	0.02502	-0.0211	0.0255	6.9325	-0.03208	0.02606	0.01174	0.02654	-0.02245	0.03026	-0.01601	0.03138
7.1	-0.0211	0.02234	-0.01534	0.03137	-0.00608	0.02612	-0.03376	0.03326	6.98167	-0.00456	0.02642	0.0011	0.03551	0.00378	0.02903	-0.02348	0.03733		7.1	-0.02812	0.02476	0.00722	0.02244	-0.01862	0.02499	-0.01845	0.02548	6.98167	-0.03132	0.02599	0.01232	0.02625	-0.0219	0.03009	-0.01522	0.03133
7.15	-0.02086	0.02229	-0.01586	0.03112	-0.00488	0.0258	-0.03145	0.03258	7.03083	-0.00812	0.02567	-0.00198	0.03479	0.000709199	0.02837	-0.02516	0.03619		7.15	-0.02602	0.0246	0.00928	0.02241	-0.01693	0.02504	-0.01546	0.0255	7.03083	-0.03031	0.02577	0.01285	0.02589	-0.02107	0.0298	-0.01422	0.03115
7.2	-0.01986	0.02235	-0.0156	0.03096	-0.00334	0.02555	-0.02884	0.032	7.08	-0.01112	0.0249	-0.00454	0.03404	-0.00184	0.02766	-0.02629	0.03498		7.2	-0.02379	0.02447	0.01128	0.02246	-0.0155	0.02517	-0.01207	0.02555	7.08	-0.02907	0.0254	0.01332	0.02545	-0.02	0.0294	-0.01306	0.03084
7.25	-0.01849	0.02247	-0.01457	0.0309	-0.00181	0.02538	-0.02596	0.0315	7.12917	-0.01361	0.02411	-0.00663	0.03325	-0.00391	0.02691	-0.02696	0.03371		7.25	-0.02187	0.02423	0.01312	0.02257	-0.01436	0.02528	-0.00906	0.02571	7.12917	-0.02767	0.0249	0.01373	0.02495	-0.01876	0.02889	-0.01178	0.0304
7.3	-0.01694	0.02261	-0.01308	0.03087	-0.000538126	0.02528	-0.0234	0.03107	7.17833	-0.01567	0.02331	-0.00831	0.03245	-0.00559	0.02613	-0.02724	0.03242		7.3	-0.02016	0.02394	0.01478	0.02274	-0.01269	0.02613	-0.00666	0.02597	7.17833	-0.02614	0.02428	0.01406	0.02437	-0.01739	0.02826	-0.01043	0.02984
7.35	-0.01534	0.02274	-0.01086	0.03086	0.000373524	0.02515	-0.02118	0.03073	7.2275	-0.01734	0.02252	-0.00964	0.03163	-0.0069	0.02534	-0.0272	0.03111		7.35	-0.01837	0.02367	0.01613	0.02294	-0.01238	0.02617	-0.00478	0.02623	7.2275	-0.02452	0.02356	0.01431	0.02374	-0.01594	0.02754	-0.00905	0.02916
7.4	-0.01384	0.02288	-0.00885	0.03086	0.000899976	0.02502	-0.0195	0.03034	7.27667	-0.01866	0.02174	-0.01066	0.03081	-0.00792	0.02454	-0.0269	0.02981		7.4	-0.01706	0.02329	0.01806	0.02402	-0.01258	0.02622	-0.00308	0.02648	7.27667	-0.02287	0.02275	0.01447	0.02306	-0.01445	0.02673	-0.00767	0.02837
7.45	-0.01212	0.02299	-0.00684	0.03089	0.000996356	0.02488	-0.01816	0.03013	7.32583	-0.01969	0.02098	-0.01141	0.02998	-0.00867	0.02375	-0.02639	0.02852		7.45	-0.01609	0.02281	0.0182	0.02404	-0.01325	0.02623	-0.00194	0.02669	7.32583	-0.0212	0.02188	0.01455	0.02233	-0.01297	0.02584	-0.00633	0.02748
7.5	-0.01008	0.02344	-0.00501	0.03088	0.000897754	0.02472	-0.01717	0.02993	7.375	-0.02046	0.02024	-0.01194	0.02916	-0.00921	0.02295	-0.02571	0.02726		7.5	-0.01619	0.02176	0.01816	0.02419	-0.01392	0.02614	-0.00124	0.02688	7.375	-0.01956	0.02095	0.01456	0.02157	-0.01152	0.02487	-0.00504	0.02652
7.55	-0.00768	0.02432	-0.00323	0.03091	0.000725744	0.02451	-0.01653	0.02967	7.42417	-0.02102	0.01953	-0.01229	0.02834	-0.00957	0.02217	-0.02492	0.02604		7.55	-0.01589	0.02113	0.01751	0.02397	-0.01493	0.02588	-0.00105	0.02703	7.42417	-0.01795	0.01999	0.01448	0.02078	-0.01012	0.02385	-0.00384	0.02548
7.6	-0.00641	0.02411	-0.00103	0.03138	0.000669625	0.02427	-0.01648	0.02936	7.47333	-0.02139	0.01884	-0.01248	0.02753	-0.00978	0.02141	-0.02402	0.02486		7.6	-0.01583	0.02034	0.01807	0.02417	-0.016	0.02551	-0.000672158	0.02712	7.47333	-0.01641	0.019	0.01434	0.01997	-0.00879	0.02278	-0.00272	0.02439
7.65	-0.00551	0.0237	0.000811301	0.03174	0.000529661	0.0239	-0.0167	0.02902	7.5225	-0.0216	0.01818	-0.01254	0.02673	-0.00986	0.02066	-0.02307	0.02373		7.65	-0.01624	0.0195	0.01724	0.02394	-0.01775	0.02467	-0.000742843	0.02692	7.5225	-0.01495	0.018	0.01413	0.01914	-0.00755	0.02168	-0.0017	0.02325
7.7	-0.00475	0.02322	0.000487201	0.03018	7.02494e-05	0.02309	-0.01773	0.02811	7.57167	-0.02167	0.01755	-0.01249	0.02593	-0.00984	0.01992	-0.02208	0.02265		7.7	-0.01753	0.01837	0.01792	0.02347	-0.01907	0.02408	-0.000319563	0.02734	7.57167	-0.01357	0.017	0.01386	0.01831	-0.00641	0.02056	-0.00078686	0.02208
7.75	-0.00508	0.02149	0.00115	0.02983	-0.00162	0.02292	-0.01787	0.02761	7.62083	-0.02163	0.01695	-0.01236	0.02515	-0.00974	0.01921	-0.02107	0.02162		7.75	-0.01936	0.01695	0.01527	0.0219	-0.02041	0.02343	-0.00103	0.02706	7.62083	-0.01228	0.01601	0.01354	0.01748	-0.00536	0.01942	2.20736e-05	0.0209
7.8	-0.00532	0.02073	0.00391	0.02922	-0.00205	0.02214	-0.01876	0.02694	7.67	-0.02151	0.01638	-0.01216	0.02438	-0.00958	0.01852	-0.02006	0.02064		7.8	-0.02063	0.01591	0.01367	0.02121	-0.02115	0.02271	0.000494105	0.02728	7.67	-0.01109	0.01504	0.01318	0.01666	-0.00442	0.01828	0.000727137	0.01971
7.85	-0.00653	0.01993	0.00286	0.02725	-0.00121	0.02127	-0.02004	0.02611	7.71917	-0.0213	0.01584	-0.0119	0.02362	-0.00937	0.01785	-0.01906	0.01971		7.85	-0.02314	0.01457	0.01233	0.0197	-0.01926	0.02368	-1.70017e-05	0.02694	7.71917	-0.01	0.01409	0.01279	0.01586	-0.00357	0.01716	0.00133	0.01852
7.9	-0.00759	0.0187	0.0043	0.02724	-0.0011	0.02026	-0.01903	0.02528	7.76833	-0.02103	0.01532	-0.0116	0.02287	-0.00913	0.0172	-0.01808	0.01883		7.9	-0.02464	0.01424	0.00887	0.01849	-0.02015	0.0224	-0.00087074	0.0262	7.76833	-0.009	0.01318	0.01236	0.01507	-0.00283	0.01605	0.00184	0.01735
7.95	-0.000675967	0.01688	0.00195	0.02554	-0.000939754	0.01988	-0.01613	0.02506	7.8175	-0.02071	0.01482	-0.01127	0.02214	-0.00885	0.01657	-0.01712	0.018		7.95	-0.03041	0.0179	0.01342	0.01816	-0.01587	0.01935	-0.00286	0.02563	7.8175	-0.0081	0.0123	0.01192	0.0143	-0.00217	0.01496	0.00226	0.01621
8	NaN	NaN	NaN	NaN	NaN	NaN	NaN	NaN	7.86667	-0.02034	0.01435	-0.01092	0.02141	-0.00856	0.01596	-0.01619	0.01721		8	NaN	NaN	NaN	NaN	NaN	NaN	NaN	NaN	7.86667	-0.00728	0.01146	0.01146	0.01357	-0.00161	0.01391	0.0026	0.01509

## Sheet: Figure 3E
time	isolated 24	err	connected 24	err	isolated 18	err	connected 18	err	err	pred_isolated 24	err	pred_connected 24	err	pred_isolated 18	err	pred_connected 18	err
-1	0.00842	0.0247	-0.01141	0.02176	-0.07026	0.05132	-0.09595	0.06381	--	--	--	--	--	--	--	--	--
-0.95	0.0085	0.02198	-0.00908	0.02033	-0.06269	0.04555	-0.08581	0.05658	--	--	--	--	--	--	--	--	--
-0.9	0.00833	0.01931	-0.00669	0.01881	-0.05501	0.03982	-0.07569	0.04944	--	--	--	--	--	--	--	--	--
-0.85	0.00789	0.01672	-0.00419	0.01729	-0.04731	0.03419	-0.06553	0.0424	--	--	--	--	--	--	--	--	--
-0.8	0.00725	0.01421	-0.00162	0.01572	-0.03952	0.02871	-0.05514	0.03555	--	--	--	--	--	--	--	--	--
-0.75	0.00656	0.01173	0.000865776	0.01412	-0.03165	0.02348	-0.04478	0.02889	--	--	--	--	--	--	--	--	--
-0.7	0.0058	0.00943	0.0031	0.01253	-0.02374	0.01856	-0.03449	0.02248	--	--	--	--	--	--	--	--	--
-0.65	0.00498	0.00749	0.00513	0.01103	-0.01581	0.01415	-0.02438	0.01663	--	--	--	--	--	--	--	--	--
-0.6	0.00409	0.00626	0.00695	0.00974	-0.00798	0.01087	-0.01432	0.01201	--	--	--	--	--	--	--	--	--
-0.55	0.00321	0.0062	0.00862	0.00879	-0.000295895	0.00985	-0.00441	0.01032	--	--	--	--	--	--	--	--	--
-0.5	0.00624	0.00459	0.00241	0.00726	-0.00392	0.00737	-0.00388	0.00771	--	--	--	--	--	--	--	--	--
-0.45	0.00675	0.00427	0.00206	0.00633	-0.00407	0.00657	-0.00409	0.00681	--	--	--	--	--	--	--	--	--
-0.4	0.00552	0.00398	-0.000538084	0.00569	-0.00344	0.00533	-0.0042	0.00596	--	--	--	--	--	--	--	--	--
-0.35	0.00487	0.0036	-0.000230618	0.00458	-0.00333	0.00426	-0.00385	0.00475	--	--	--	--	--	--	--	--	--
-0.3	0.00377	0.003	-0.000446287	0.0036	-0.00243	0.00319	-0.00333	0.00364	--	--	--	--	--	--	--	--	--
-0.25	0.00254	0.00229	-0.000727378	0.0026	-0.00149	0.00208	-0.0027	0.00254	--	--	--	--	--	--	--	--	--
-0.2	0.00152	0.00144	-0.000632162	0.00153	-0.000706849	0.00111	-0.00182	0.00147	--	--	--	--	--	--	--	--	--
-0.15	0.000498474	0.000534459	-0.000194941	0.000478241	-0.00015496	0.000297494	-0.000696076	0.000423239	--	--	--	--	--	--	--	--	--
-0.1	-0.000471482	0.000451636	0.00022944	0.000516465	0.000250732	0.000418031	0.000562715	0.000534308	--	--	--	--	--	--	--	--	--
-0.05	-0.00153	0.00152	0.000600372	0.00148	0.000611078	0.000976242	0.00195	0.00136	--	--	--	--	--	--	--	--	--
0	-0.00236	0.00263	0.0011	0.00243	0.000847734	0.00142	0.00344	0.00208	0	0	0	0	0	0	0	0	0	0
0.05	-0.00306	0.00382	0.00151	0.00339	0.00118	0.00177	0.00492	0.00267	0.04917	-0.000220914	0.000281968	0.000132873	8.18614e-05	0.000197681	0.00017541	0.00017208	0.000123695	0.000123695
0.1	-0.00355	0.00501	0.00217	0.0043	0.00137	0.00217	0.00629	0.00317	0.09833	-0.000547113	0.000933541	0.000563655	0.000370511	0.00072792	0.000611804	0.000922012	0.000471002	0.000471002
0.15	-0.00393	0.00612	0.00308	0.00515	0.00138	0.00273	0.00742	0.0036	0.1475	-0.000366484	0.00174	0.00151	0.000874791	0.00186	0.00121	0.00273	0.00107	0.00107
0.2	-0.00411	0.00711	0.00428	0.00596	0.00119	0.00345	0.00813	0.00393	0.19667	0.00117	0.00273	0.00363	0.00164	0.00425	0.00198	0.00601	0.00194	0.00194
0.25	-0.00372	0.008	0.00592	0.00671	0.00138	0.00436	0.0093	0.00417	0.24583	0.00556	0.00393	0.00822	0.00257	0.00932	0.00282	0.01199	0.00278	0.00278
0.3	-0.00138	0.00885	0.00902	0.00742	0.00374	0.00541	0.01222	0.00439	0.295	0.01351	0.00538	0.01587	0.00369	0.01781	0.00372	0.02129	0.00347	0.00347
0.35	0.00426	0.00977	0.01471	0.00818	0.00995	0.0064	0.01823	0.00468	0.34417	0.02423	0.00715	0.02594	0.00513	0.02894	0.00493	0.03305	0.00432	0.00432
0.4	0.0135	0.01084	0.02325	0.009	0.01991	0.00731	0.02744	0.00516	0.39333	0.03692	0.00917	0.03773	0.00689	0.0419	0.00646	0.04646	0.00544	0.00544
0.45	0.02604	0.01194	0.03431	0.00986	0.03289	0.00821	0.04155	0.00644	0.4425	0.05088	0.01131	0.05059	0.00888	0.05597	0.0082	0.06078	0.00682	0.00682
0.5	0.04084	0.01312	0.04721	0.01078	0.04806	0.00918	0.05527	0.00711	0.49167	0.06548	0.01349	0.06394	0.01099	0.07054	0.01006	0.07538	0.0084	0.0084
0.55	0.05724	0.01436	0.06134	0.01179	0.06476	0.01029	0.07039	0.00815	0.54083	0.0802	0.01562	0.07731	0.01315	0.08508	0.01196	0.08973	0.01008	0.01008
0.6	0.07469	0.01569	0.07633	0.01288	0.08261	0.0116	0.08664	0.00958	0.59	0.09463	0.01764	0.09031	0.01527	0.09916	0.01384	0.10342	0.0118	0.0118
0.65	0.09293	0.01714	0.09184	0.01409	0.10123	0.01316	0.10375	0.01132	0.63917	0.10845	0.01953	0.10264	0.0173	0.11249	0.01566	0.11616	0.01349	0.01349
0.7	0.11166	0.01869	0.10763	0.01542	0.12033	0.01494	0.12135	0.0133	0.68833	0.12143	0.02126	0.1141	0.01919	0.12485	0.01738	0.12773	0.01512	0.01512
0.75	0.13037	0.02034	0.12176	0.01772	0.13932	0.01684	0.13874	0.01536	0.7375	0.13342	0.02281	0.12455	0.02093	0.13608	0.01899	0.138	0.01665	0.01665
0.8	0.1477	0.02199	0.13594	0.01922	0.15639	0.01869	0.15412	0.01738	0.78667	0.14433	0.0242	0.13391	0.0225	0.14611	0.02048	0.14693	0.01806	0.01806
0.85	0.16218	0.02356	0.14759	0.02067	0.16998	0.02042	0.16627	0.01922	0.83583	0.1541	0.02542	0.14216	0.0239	0.15493	0.02184	0.15452	0.01936	0.01936
0.9	0.17336	0.02499	0.15635	0.02204	0.17982	0.022	0.17508	0.02084	0.885	0.16273	0.0265	0.14931	0.02513	0.16254	0.02308	0.1608	0.02055	0.02055
0.95	0.1815	0.02625	0.16264	0.02332	0.18645	0.0234	0.17877	0.02262	0.93417	0.17026	0.02744	0.1554	0.02621	0.169	0.0242	0.16585	0.02165	0.02165
1	0.18738	0.02737	0.16698	0.02451	0.1907	0.02464	0.18256	0.02383	0.98333	0.17673	0.02826	0.16049	0.02715	0.17438	0.02521	0.16977	0.02265	0.02265
1.05	0.1915	0.02838	0.16986	0.0256	0.19319	0.02574	0.18477	0.02485	1.0325	0.18221	0.02897	0.16466	0.02797	0.17875	0.02612	0.17265	0.02358	0.02358
1.1	0.19446	0.02927	0.17164	0.02662	0.19431	0.02672	0.18569	0.02571	1.08167	0.18676	0.0296	0.16797	0.02869	0.18222	0.02693	0.17461	0.02445	0.02445
1.15	0.19663	0.03005	0.17265	0.02756	0.19444	0.02763	0.18559	0.02647	1.13083	0.19047	0.03014	0.17052	0.02931	0.18487	0.02765	0.17577	0.02525	0.02525
1.2	0.19824	0.03073	0.17305	0.02842	0.19384	0.02847	0.18486	0.02715	1.18	0.19341	0.03062	0.17239	0.02984	0.18679	0.02829	0.17623	0.026	0.026
1.25	0.19936	0.03133	0.17308	0.02925	0.19266	0.02923	0.18353	0.0278	1.22917	0.19568	0.03104	0.17366	0.03031	0.18808	0.02884	0.17608	0.02669	0.02669
1.3	0.20001	0.03187	0.17275	0.03004	0.19127	0.02988	0.18201	0.02836	1.27833	0.19734	0.0314	0.17441	0.03072	0.18881	0.02931	0.17544	0.02733	0.02733
1.35	0.2003	0.03232	0.17211	0.03079	0.1898	0.03048	0.18016	0.02888	1.3275	0.19847	0.03172	0.17471	0.03107	0.18907	0.02971	0.17437	0.02791	0.02791
1.4	0.20027	0.0327	0.17125	0.03149	0.18841	0.031	0.17792	0.02938	1.37667	0.19913	0.03199	0.17462	0.03137	0.18892	0.03004	0.17296	0.02844	0.02844
1.45	0.20005	0.03299	0.17015	0.03214	0.18718	0.03148	0.17546	0.02983	1.42583	0.1994	0.03222	0.17421	0.03163	0.18843	0.03029	0.17128	0.02892	0.02892
1.5	0.19965	0.03321	0.16883	0.03277	0.18608	0.03191	0.17293	0.03022	1.475	0.19932	0.03241	0.17353	0.03184	0.18766	0.03049	0.16938	0.02933	0.02933
1.55	0.19915	0.03336	0.16732	0.03332	0.18503	0.03229	0.17016	0.03055	1.52417	0.19895	0.03256	0.17262	0.03202	0.18665	0.03062	0.16732	0.02969	0.02969
1.6	0.19846	0.03349	0.16572	0.03381	0.18386	0.03261	0.16731	0.03078	1.57333	0.19833	0.03268	0.17154	0.03216	0.18546	0.03069	0.16514	0.03	0.03
1.65	0.19771	0.03354	0.16402	0.03419	0.18253	0.03286	0.1643	0.03088	1.6225	0.19752	0.03275	0.17031	0.03227	0.18411	0.0307	0.16287	0.03024	0.03024
1.7	0.19674	0.03353	0.16223	0.0345	0.18101	0.03303	0.16114	0.03089	1.67167	0.19653	0.0328	0.16897	0.03234	0.18264	0.03067	0.16055	0.03044	0.03044
1.75	0.19559	0.03345	0.16029	0.0347	0.1793	0.0331	0.15788	0.0308	1.72083	0.19541	0.03281	0.16754	0.03238	0.18108	0.03059	0.1582	0.03058	0.03058
1.8	0.19432	0.03329	0.15838	0.0348	0.17725	0.03312	0.15448	0.03064	1.77	0.19418	0.03278	0.16605	0.03238	0.17946	0.03046	0.15585	0.03067	0.03067
1.85	0.19295	0.03308	0.15651	0.03482	0.17504	0.03305	0.15106	0.03042	1.81917	0.19287	0.03273	0.16452	0.03236	0.17779	0.0303	0.15351	0.03072	0.03072
1.9	0.1916	0.03281	0.15474	0.03481	0.17276	0.0329	0.15184	0.0304	1.86833	0.1915	0.03264	0.16297	0.03231	0.17609	0.0301	0.15119	0.03073	0.03073
1.95	0.19016	0.03252	0.15307	0.03476	0.17047	0.03266	0.14842	0.03009	1.9175	0.19009	0.03253	0.1614	0.03223	0.17438	0.02988	0.14891	0.03069	0.03069
2	0.18867	0.03219	0.1515	0.03468	0.16821	0.03235	0.14485	0.02982	1.96667	0.18864	0.03239	0.15984	0.03213	0.17267	0.02962	0.14668	0.03063	0.03063
2.05	0.18717	0.03182	0.15014	0.03457	0.16608	0.03201	0.14115	0.02963	2.01583	0.18718	0.03223	0.15828	0.032	0.17097	0.02934	0.1445	0.03053	0.03053
2.1	0.1857	0.03143	0.14876	0.03446	0.16407	0.03164	0.13754	0.02949	2.065	0.18571	0.03204	0.15675	0.03186	0.16928	0.02905	0.14237	0.03041	0.03041
2.15	0.18411	0.03106	0.14749	0.03436	0.16228	0.03125	0.1342	0.02944	2.11417	0.18425	0.03183	0.15524	0.03169	0.16763	0.02873	0.14031	0.03026	0.03026
2.2	0.18259	0.03069	0.14635	0.03425	0.16066	0.03082	0.13097	0.02944	2.16333	0.1828	0.03161	0.15376	0.03151	0.166	0.02841	0.13831	0.03009	0.03009
2.25	0.18122	0.03035	0.14521	0.03415	0.15915	0.03035	0.12785	0.02948	2.2125	0.18137	0.03137	0.15231	0.03131	0.16441	0.02807	0.13638	0.0299	0.0299
2.3	0.18004	0.03002	0.14411	0.03406	0.15774	0.02988	0.12474	0.02957	2.26167	0.17996	0.03111	0.1509	0.0311	0.16285	0.02772	0.13451	0.0297	0.0297
2.35	0.17899	0.02969	0.14288	0.03404	0.15622	0.02939	0.12179	0.0297	2.31083	0.17858	0.03085	0.14953	0.03087	0.16134	0.02737	0.13271	0.02948	0.02948
2.4	0.17796	0.02938	0.14146	0.03404	0.15453	0.02887	0.11875	0.02991	2.36	0.17723	0.03057	0.1482	0.03064	0.15988	0.02702	0.13097	0.02926	0.02926
2.45	0.17702	0.02909	0.13993	0.03405	0.15267	0.02836	0.11614	0.03002	2.40917	0.17591	0.03029	0.14691	0.0304	0.15845	0.02667	0.12931	0.02902	0.02902
2.5	0.17625	0.02882	0.13841	0.03396	0.15067	0.02787	0.11389	0.03005	2.45833	0.17463	0.02999	0.14566	0.03015	0.15708	0.02632	0.1277	0.02878	0.02878
2.55	0.17557	0.02858	0.13691	0.03384	0.14838	0.02737	0.11216	0.02994	2.5075	0.17339	0.0297	0.14446	0.0299	0.15575	0.02596	0.12616	0.02854	0.02854
2.6	0.17496	0.02839	0.1356	0.03363	0.14645	0.02693	0.11067	0.02976	2.55667	0.17218	0.0294	0.1433	0.02964	0.15447	0.02562	0.12469	0.0283	0.0283
2.65	0.17454	0.02819	0.13437	0.0334	0.14459	0.02651	0.10924	0.02958	2.60583	0.17101	0.0291	0.14218	0.02939	0.15323	0.02528	0.12327	0.02805	0.02805
2.7	0.17408	0.02802	0.1332	0.03318	0.14284	0.02609	0.10799	0.0294	2.655	0.16988	0.02879	0.1411	0.02913	0.15204	0.02494	0.12192	0.02781	0.02781
2.75	0.17368	0.02784	0.13221	0.03299	0.14112	0.02569	0.10699	0.02916	2.70417	0.16879	0.02849	0.14006	0.02887	0.1509	0.02461	0.12062	0.02756	0.02756
2.8	0.17323	0.02765	0.13144	0.03282	0.1397	0.0253	0.1062	0.02891	2.75333	0.16774	0.02819	0.13906	0.02861	0.14981	0.02429	0.11938	0.02732	0.02732
2.85	0.17276	0.02744	0.13103	0.03259	0.13855	0.02496	0.10566	0.02865	2.8025	0.16672	0.02789	0.1381	0.02835	0.14875	0.02398	0.11819	0.02708	0.02708
2.9	0.17237	0.0272	0.13093	0.03232	0.13768	0.02463	0.10548	0.02831	2.85167	0.16575	0.0276	0.13718	0.0281	0.14775	0.02367	0.11705	0.02685	0.02685
2.95	0.17204	0.02692	0.13101	0.03204	0.13712	0.0243	0.10527	0.02803	2.90083	0.16481	0.02731	0.1363	0.02785	0.14678	0.02338	0.11597	0.02662	0.02662
3	0.17174	0.02663	0.13108	0.03183	0.13679	0.02394	0.10525	0.02771	2.95	0.1639	0.02702	0.13545	0.02761	0.14586	0.0231	0.11493	0.0264	0.0264
3.05	0.17145	0.02635	0.13115	0.03168	0.13675	0.02363	0.10525	0.02741	2.99917	0.16304	0.02674	0.13464	0.02737	0.14497	0.02282	0.11394	0.02618	0.02618
3.1	0.17126	0.0261	0.13121	0.03157	0.13663	0.02327	0.10528	0.0271	3.04833	0.1622	0.02647	0.13386	0.02713	0.14413	0.02256	0.113	0.02597	0.02597
3.15	0.17103	0.02591	0.1313	0.03145	0.13683	0.02287	0.10527	0.0268	3.0975	0.16141	0.0262	0.13311	0.0269	0.14332	0.0223	0.1121	0.02576	0.02576
3.2	0.17091	0.02576	0.1315	0.03126	0.13749	0.02256	0.10527	0.02647	3.14667	0.16064	0.02594	0.1324	0.02668	0.14255	0.02206	0.11124	0.02557	0.02557
3.25	0.17071	0.02566	0.13174	0.03098	0.13826	0.02213	0.10509	0.02617	3.19583	0.1599	0.02568	0.13171	0.02646	0.14182	0.02182	0.11042	0.02537	0.02537
3.3	0.17044	0.02558	0.1319	0.03064	0.13906	0.02173	0.10493	0.02585	3.245	0.1592	0.02544	0.13106	0.02625	0.14112	0.0216	0.10965	0.02519	0.02519
3.35	0.17029	0.02557	0.13175	0.03032	0.13991	0.02135	0.10477	0.0255	3.29417	0.15853	0.0252	0.13043	0.02605	0.14045	0.02138	0.1089	0.02501	0.02501
3.4	0.17024	0.02562	0.13142	0.02996	0.14084	0.02103	0.10455	0.02519	3.34333	0.15788	0.02497	0.12983	0.02585	0.13982	0.02118	0.1082	0.02484	0.02484
3.45	0.16986	0.02573	0.131	0.02961	0.14177	0.02079	0.10718	0.02452	3.3925	0.15727	0.02474	0.12926	0.02566	0.13921	0.02098	0.10752	0.02468	0.02468
3.5	0.16956	0.02592	0.13058	0.02925	0.14266	0.02064	0.10809	0.02441	3.44167	0.15668	0.02453	0.12872	0.02547	0.13864	0.02079	0.10688	0.02452	0.02452
3.55	0.16915	0.02614	0.13017	0.02888	0.14341	0.02055	0.10779	0.02435	3.49083	0.15611	0.02432	0.12819	0.0253	0.13809	0.02062	0.10627	0.02437	0.02437
3.6	0.16858	0.02637	0.12984	0.02853	0.14481	0.02093	0.10754	0.02431	3.54	0.15558	0.02412	0.12769	0.02513	0.13757	0.02045	0.10569	0.02423	0.02423
3.65	0.16789	0.02656	0.12962	0.02822	0.14672	0.02187	0.10741	0.02428	3.58917	0.15506	0.02393	0.12722	0.02496	0.13707	0.02029	0.10514	0.02409	0.02409
3.7	0.16704	0.02671	0.12951	0.02797	0.14688	0.02189	0.10752	0.02424	3.63833	0.15457	0.02374	0.12676	0.02481	0.1366	0.02013	0.10462	0.02396	0.02396
3.75	0.16606	0.02685	0.12954	0.0278	0.14721	0.02201	0.10788	0.02422	3.6875	0.1541	0.02356	0.12633	0.02465	0.13616	0.01999	0.10412	0.02383	0.02383
3.8	0.16513	0.02695	0.12972	0.0277	0.14748	0.02211	0.10829	0.02419	3.73667	0.15366	0.02339	0.12591	0.02451	0.13573	0.01985	0.10364	0.02372	0.02372
3.85	0.16399	0.027	0.13012	0.02763	0.1477	0.02214	0.10859	0.02413	3.78583	0.15323	0.02323	0.12552	0.02437	0.13533	0.01972	0.10319	0.0236	0.0236
3.9	0.16264	0.02699	0.13059	0.02756	0.14785	0.02209	0.10872	0.02405	3.835	0.15282	0.02308	0.12514	0.02424	0.13495	0.0196	0.10277	0.0235	0.0235
3.95	0.16151	0.02691	0.13146	0.02746	0.14795	0.02191	0.10589	0.02372	3.88417	0.15243	0.02293	0.12478	0.02411	0.13459	0.01948	0.10236	0.0234	0.0234
4	0.16019	0.02671	0.13229	0.02739	0.14784	0.02154	0.1045	0.02366	3.93333	0.15207	0.02278	0.12444	0.02399	0.13425	0.01937	0.10197	0.0233	0.0233
4.05	0.15887	0.02644	0.13312	0.02736	0.1475	0.0211	0.10413	0.02363	3.9825	0.15171	0.02265	0.12411	0.02388	0.13392	0.01927	0.10161	0.02321	0.02321
4.1	0.15751	0.02613	0.13392	0.02736	0.14646	0.02016	0.10351	0.02368	4.03167	0.15138	0.02252	0.1238	0.02377	0.13361	0.01917	0.10126	0.02312	0.02312
4.15	0.15612	0.02584	0.13465	0.02736	0.14447	0.01903	0.103	0.02375	4.08083	0.15106	0.02239	0.1235	0.02367	0.13332	0.01908	0.10093	0.02304	0.02304
4.2	0.15487	0.02558	0.13521	0.02734	0.14381	0.01875	0.10227	0.02387	4.13	0.15076	0.02227	0.12322	0.02357	0.13305	0.01899	0.10062	0.02296	0.02296
4.25	0.15372	0.02537	0.13558	0.02728	0.14297	0.01857	0.10146	0.02404	4.17917	0.15047	0.02216	0.12295	0.02347	0.13278	0.01891	0.10032	0.02289	0.02289
4.3	0.15243	0.02519	0.13572	0.02719	0.14204	0.01845	0.10111	0.02414	4.22833	0.15019	0.02206	0.1227	0.02338	0.13254	0.01883	0.10004	0.02282	0.02282
4.35	0.15123	0.02504	0.13578	0.027	0.14103	0.01844	0.10106	0.02425	4.2775	0.14993	0.02195	0.12245	0.0233	0.1323	0.01875	0.09977	0.02276	0.02276
4.4	0.15017	0.02488	0.13591	0.02671	0.13996	0.0185	0.10131	0.02432	4.32667	0.14968	0.02186	0.12222	0.02321	0.13208	0.01868	0.09952	0.0227	0.0227
4.45	0.14735	0.02481	0.1357	0.02638	0.13892	0.01863	0.10171	0.02433	4.37583	0.14944	0.02176	0.122	0.02314	0.13187	0.01862	0.09928	0.02264	0.02264
4.5	0.14654	0.0247	0.13559	0.02593	0.13817	0.01877	0.1021	0.02431	4.425	0.14922	0.02168	0.12179	0.02306	0.13167	0.01856	0.09905	0.02258	0.02258
4.55	0.14589	0.02459	0.13547	0.02541	0.13789	0.01891	0.10263	0.02423	4.47417	0.149	0.02159	0.12159	0.023	0.13149	0.0185	0.09884	0.02253	0.02253
4.6	0.14548	0.02448	0.13533	0.0248	0.13768	0.01908	0.10335	0.0241	4.52333	0.1488	0.02152	0.1214	0.02293	0.13131	0.01844	0.09863	0.02249	0.02249
4.65	0.14525	0.02439	0.13716	0.02276	0.13777	0.01927	0.10395	0.024	4.5725	0.14861	0.02144	0.12122	0.02287	0.13114	0.01839	0.09844	0.02244	0.02244
4.7	0.14501	0.02433	0.13688	0.02212	0.138	0.01946	0.10454	0.0239	4.62167	0.14842	0.02137	0.12105	0.02281	0.13098	0.01834	0.09826	0.0224	0.0224
4.75	0.14485	0.02429	0.13651	0.02152	0.13842	0.01966	0.10498	0.02387	4.67083	0.14825	0.0213	0.12089	0.02275	0.13083	0.0183	0.09809	0.02236	0.02236
4.8	0.1448	0.02424	0.136	0.02098	0.13883	0.01987	0.10478	0.02401	4.72	0.14808	0.02124	0.12073	0.0227	0.13069	0.01826	0.09792	0.02232	0.02232
4.85	0.14469	0.02421	0.13529	0.02056	0.13926	0.02001	0.10421	0.02422	4.76917	0.14793	0.02118	0.12059	0.02265	0.13056	0.01822	0.09777	0.02228	0.02228
4.9	0.14435	0.02421	0.13449	0.02022	0.13955	0.02011	0.10354	0.02445	4.81833	0.14778	0.02112	0.12045	0.0226	0.13043	0.01818	0.09762	0.02225	0.02225
4.95	0.14401	0.0242	0.13347	0.02	0.13958	0.02014	0.10278	0.02471	4.8675	0.14764	0.02107	0.12031	0.02256	0.13031	0.01814	0.09748	0.02222	0.02222
5	0.14351	0.02417	0.13226	0.01988	0.13927	0.0201	0.10227	0.02496	4.91667	0.1475	0.02102	0.12019	0.02252	0.1302	0.01811	0.09735	0.02219	0.02219
5.05	0.1429	0.0241	0.13091	0.01986	0.13858	0.02003	0.10188	0.02522	4.96583	0.14738	0.02097	0.12007	0.02247	0.1301	0.01808	0.09722	0.02216	0.02216
5.1	0.14216	0.02399	0.1294	0.01991	0.13753	0.01993	0.10154	0.02547	5.015	0.14726	0.02092	0.11995	0.02244	0.13	0.01805	0.09711	0.02214	0.02214
5.15	0.1413	0.02382	0.12776	0.02002	0.13622	0.01977	0.10126	0.02569	5.06417	0.14714	0.02088	0.11985	0.0224	0.1299	0.01802	0.09699	0.02212	0.02212
5.2	0.14047	0.0236	0.12618	0.02019	0.1347	0.01955	0.1011	0.02588	5.11333	0.14703	0.02084	0.11974	0.02237	0.12981	0.01799	0.09689	0.02209	0.02209
5.25	0.1397	0.02333	0.12475	0.02041	0.13297	0.01928	0.10109	0.026	5.1625	0.14693	0.0208	0.11965	0.02234	0.12973	0.01797	0.09679	0.02207	0.02207
5.3	0.13898	0.02307	0.1235	0.02066	0.13115	0.01898	0.10132	0.02602	5.21167	0.14683	0.02076	0.11956	0.02231	0.12965	0.01795	0.0967	0.02205	0.02205
5.35	0.13848	0.02281	0.12243	0.02091	0.1293	0.01873	0.1018	0.026	5.26083	0.14674	0.02073	0.11947	0.02228	0.12958	0.01793	0.09661	0.02203	0.02203
5.4	0.13817	0.02255	0.12135	0.02131	0.12758	0.01854	0.1022	0.02599	5.31	0.14665	0.0207	0.11939	0.02225	0.12951	0.0179	0.09652	0.02202	0.02202
5.45	0.13804	0.02231	0.12042	0.02168	0.12614	0.01842	0.10261	0.02594	5.35917	0.14657	0.02067	0.11931	0.02223	0.12944	0.01789	0.09644	0.022	0.022
5.5	0.13807	0.02209	0.11964	0.02198	0.12504	0.01836	0.10308	0.02587	5.40833	0.14649	0.02064	0.11923	0.0222	0.12938	0.01787	0.09637	0.02199	0.02199
5.55	0.13814	0.02191	0.11894	0.02221	0.12432	0.01831	0.10351	0.0258	5.4575	0.14642	0.02061	0.11916	0.02218	0.12932	0.01785	0.0963	0.02197	0.02197
5.6	0.13823	0.02173	0.11835	0.02231	0.12393	0.01824	0.10387	0.02577	5.50667	0.14634	0.02059	0.1191	0.02216	0.12926	0.01784	0.09623	0.02196	0.02196
5.65	0.13835	0.02156	0.11795	0.0223	0.1238	0.01815	0.10409	0.02578	5.55583	0.14628	0.02056	0.11903	0.02214	0.12921	0.01782	0.09617	0.02195	0.02195
5.7	0.13849	0.0214	0.11762	0.02218	0.12385	0.01805	0.10419	0.0258	5.605	0.14621	0.02054	0.11897	0.02212	0.12916	0.01781	0.09611	0.02194	0.02194
5.75	0.13863	0.02124	0.11736	0.02187	0.12407	0.01792	0.10412	0.02584	5.65417	0.14616	0.02052	0.11892	0.0221	0.12912	0.01779	0.09605	0.02193	0.02193
5.8	0.13848	0.02101	0.1171	0.02147	0.12448	0.01775	0.10389	0.02585	5.70333	0.1461	0.0205	0.11886	0.02208	0.12907	0.01778	0.096	0.02192	0.02192
5.85	0.13866	0.02083	0.11681	0.02102	0.12507	0.01754	0.10353	0.02585	5.7525	0.14604	0.02048	0.11881	0.02207	0.12903	0.01777	0.09594	0.02191	0.02191
5.9	0.13887	0.02063	0.11636	0.0206	0.12581	0.01727	0.10294	0.02583	5.80167	0.14599	0.02046	0.11876	0.02205	0.12899	0.01776	0.0959	0.0219	0.0219
5.95	0.13917	0.02044	0.1159	0.0202	0.12653	0.01696	0.10237	0.02583	5.85083	0.14595	0.02044	0.11872	0.02204	0.12896	0.01775	0.09585	0.02189	0.02189
6	0.13955	0.02024	0.1153	0.01986	0.12719	0.01663	0.10169	0.0259	5.9	0.1459	0.02043	0.11867	0.02203	0.12892	0.01774	0.09581	0.02188	0.02188
6.05	0.14008	0.02005	0.11467	0.01956	0.12782	0.01628	0.1007	0.02597	5.94917	0.14586	0.02041	0.11863	0.02201	0.12889	0.01773	0.09577	0.02188	0.02188
6.1	0.14066	0.01983	0.11398	0.01935	0.12833	0.01592	0.09954	0.02607	5.99833	0.14582	0.0204	0.11859	0.022	0.12886	0.01772	0.09573	0.02187	0.02187
6.15	0.14144	0.01959	0.11316	0.01923	0.12867	0.01555	0.0983	0.02618	6.0475	0.14545	0.02016	0.11759	0.0218	0.12852	0.0175	0.09508	0.02171	0.02171
6.2	0.14229	0.01933	0.11215	0.01919	0.12872	0.01517	0.09701	0.02629	6.09667	0.14666	0.02039	0.11722	0.02188	0.12925	0.01731	0.09543	0.0218	0.0218
6.25	0.14316	0.01903	0.11084	0.01926	0.12847	0.01479	0.09566	0.02632	6.14583	0.14763	0.02075	0.11626	0.02187	0.13004	0.01701	0.09588	0.02206	0.02206
6.3	0.14329	0.01893	0.10872	0.01936	0.12736	0.01445	0.09371	0.02625	6.195	0.14757	0.02101	0.11417	0.02154	0.13005	0.01651	0.09545	0.02246	0.02246
6.35	0.14104	0.01878	0.10492	0.01944	0.12445	0.01412	0.09035	0.02603	6.24417	0.14569	0.02122	0.11021	0.02101	0.12835	0.01582	0.09332	0.0231	0.0231
6.4	0.13618	0.01868	0.09916	0.01942	0.11922	0.01378	0.08537	0.02569	6.29333	0.14148	0.02144	0.10412	0.02039	0.12454	0.01504	0.089	0.02402	0.02402
6.45	0.12894	0.01861	0.09149	0.01934	0.11199	0.01347	0.07853	0.02538	6.3425	0.13516	0.02164	0.09635	0.01975	0.11897	0.01425	0.08278	0.02512	0.02512
6.5	0.11973	0.01866	0.08256	0.01923	0.10312	0.01324	0.07023	0.02512	6.39167	0.1271	0.02178	0.08735	0.01918	0.11203	0.01348	0.07508	0.0263	0.0263
6.55	0.10913	0.01879	0.07295	0.01906	0.09287	0.01301	0.06103	0.02503	6.44083	0.11776	0.02186	0.07757	0.01874	0.1041	0.01278	0.06633	0.02746	0.02746
6.6	0.09806	0.01898	0.06221	0.01889	0.08196	0.01285	0.0513	0.02503	6.49	0.10756	0.02187	0.06739	0.01845	0.09553	0.01216	0.05699	0.02852	0.02852
6.65	0.0857	0.01934	0.05077	0.01874	0.07072	0.01274	0.04121	0.02512	6.53917	0.09691	0.02181	0.05716	0.01834	0.08663	0.01163	0.04743	0.02944	0.02944
6.7	0.07236	0.01981	0.04181	0.01778	0.05934	0.01276	0.03156	0.02541	6.58833	0.08618	0.02168	0.04717	0.01838	0.07766	0.0112	0.038	0.03016	0.03016
6.75	0.05878	0.02034	0.02935	0.01778	0.04806	0.01281	0.02115	0.02572	6.6375	0.07563	0.02148	0.03763	0.01854	0.06882	0.01086	0.02896	0.03066	0.03066
6.8	0.0457	0.02079	0.01727	0.01782	0.03757	0.01283	0.01125	0.02613	6.68667	0.06549	0.02119	0.02871	0.01877	0.06028	0.01061	0.02051	0.03092	0.03092
6.85	0.03464	0.02094	0.00661	0.01785	0.02875	0.01278	0.00265	0.02659	6.73583	0.05591	0.02082	0.02051	0.01902	0.05216	0.01043	0.01279	0.03093	0.03093
6.9	0.02537	0.02098	-0.00221	0.01785	0.02221	0.01258	-0.00404	0.02691	6.785	0.04702	0.02036	0.01309	0.01926	0.04454	0.01031	0.00588	0.0307	0.0307
6.95	0.01833	0.02076	-0.00915	0.01782	0.01766	0.0121	-0.00888	0.02692	6.83417	0.03886	0.01983	0.00649	0.01947	0.03749	0.01024	-0.000185446	0.03025	0.03025
7	0.01332	0.02033	-0.01466	0.01779	0.01489	0.01143	-0.01211	0.02664	6.88333	0.03148	0.01922	0.000699716	0.01962	0.03101	0.01021	-0.00541	0.02959	0.02959
7.05	0.00967	0.01976	-0.01905	0.01781	0.01338	0.01086	-0.01415	0.02613	6.9325	0.02486	0.01854	-0.00431	0.0197	0.02513	0.0102	-0.00982	0.02874	0.02874
7.1	0.00701	0.01923	-0.02256	0.01788	0.01254	0.01039	-0.0153	0.02551	6.98167	0.01898	0.01782	-0.00859	0.01973	0.01985	0.0102	-0.01346	0.02775	0.02775
7.15	0.00516	0.01863	-0.02514	0.01802	0.01205	0.01019	-0.01599	0.0248	7.03083	0.01382	0.01706	-0.01218	0.01969	0.01513	0.01022	-0.0164	0.02663	0.02663
7.2	0.00393	0.01792	-0.02688	0.01825	0.01216	0.01011	-0.01677	0.024	7.08	0.00931	0.01628	-0.01515	0.01961	0.01095	0.01024	-0.0187	0.02542	0.02542
7.25	0.00338	0.01719	-0.02769	0.01845	0.01256	0.01023	-0.01689	0.02328	7.12917	0.00542	0.0155	-0.01756	0.01948	0.00728	0.01026	-0.02043	0.02414	0.02414
7.3	0.00322	0.01648	-0.02786	0.01867	0.01215	0.01057	-0.01674	0.02264	7.17833	0.00207	0.01473	-0.01947	0.01931	0.00409	0.01028	-0.02168	0.02282	0.02282
7.35	0.00302	0.01581	-0.02699	0.01868	0.01276	0.01101	-0.0164	0.02216	7.2275	-0.00077302	0.01398	-0.02095	0.01912	0.00133	0.01029	-0.0225	0.02148	0.02148
7.4	0.00322	0.01512	-0.02691	0.0181	0.01348	0.01145	-0.01643	0.02184	7.27667	-0.00317	0.01327	-0.02205	0.0189	-0.00103	0.01029	-0.02297	0.02014	0.02014
7.45	0.00397	0.01439	-0.02504	0.01835	0.01425	0.01193	-0.01622	0.02165	7.32583	-0.00518	0.0126	-0.02282	0.01866	-0.00304	0.01029	-0.02313	0.01882	0.01882
7.5	0.00611	0.0141	-0.02317	0.01845	0.01482	0.0123	-0.01593	0.02156	7.375	-0.00685	0.01197	-0.02332	0.01841	-0.00472	0.01027	-0.02305	0.01753	0.01753
7.55	0.00822	0.01397	-0.02074	0.01881	0.01566	0.01236	-0.01548	0.02153	7.42417	-0.00821	0.0114	-0.02358	0.01814	-0.00612	0.01024	-0.02278	0.01629	0.01629
7.6	0.00942	0.01351	-0.01911	0.01962	0.01667	0.01229	-0.01581	0.02148	7.47333	-0.00932	0.01088	-0.02365	0.01787	-0.00727	0.01019	-0.02235	0.0151	0.0151
7.65	0.01073	0.01312	-0.01643	0.02011	0.01828	0.01198	-0.01596	0.02141	7.5225	-0.01019	0.01041	-0.02355	0.01758	-0.00819	0.01014	-0.02179	0.01398	0.01398
7.7	0.01278	0.01291	-0.01743	0.0195	0.01914	0.01177	-0.01741	0.0215	7.57167	-0.01088	0.01	-0.02333	0.01728	-0.00891	0.01007	-0.02115	0.01291	0.01291
7.75	0.01428	0.01228	-0.01411	0.02069	0.01879	0.01269	-0.01684	0.02157	7.62083	-0.01139	0.00963	-0.02299	0.01697	-0.00947	0.00998	-0.02044	0.01191	0.01191
7.8	0.01531	0.01198	-0.00976	0.02133	0.0191	0.01207	-0.01925	0.02167	7.67	-0.01177	0.0093	-0.02257	0.01665	-0.00987	0.00989	-0.01969	0.01099	0.01099
7.85	0.01661	0.01216	-0.00947	0.02118	0.01805	0.01228	-0.02002	0.02168	7.71917	-0.01202	0.009	-0.02209	0.01633	-0.01015	0.00978	-0.01891	0.01013	0.01013
7.9	0.01705	0.01203	-0.00458	0.02265	0.01905	0.01208	-0.01815	0.02183	7.76833	-0.01218	0.00874	-0.02155	0.01599	-0.01032	0.00965	-0.01812	0.00934	0.00934
7.95	0.02973	0.01961	-0.01146	0.02067	0.01493	0.01178	-0.01326	0.02162	7.8175	-0.01225	0.0085	-0.02097	0.01564	-0.0104	0.00952	-0.01733	0.00862	0.00862
8	NaN	NaN	NaN	NaN	NaN	NaN	NaN	NaN	7.86667	-0.01224	0.00828	-0.02036	0.01529	-0.0104	0.00937	-0.01655	0.00796	0.00796

## Sheet: Figure 3F
avg	sem
0.11948	0.02474	18 connected
0.13753	0.02602	24 conncted
0.14882	0.02179	18 isolated
0.16517	0.02477	24 isolated

## Sheet: Supplementary Figure 1
'exp1_conn24'	exp1_isolated24'	'exp1_conn18'	exp1_isolated18'	'exp2_conn24'	exp2_isolated24'	'exp2_conn18'	exp2_isolated18'	avg exp1	sem		avg exp2	sem
0.06338	0.20905	0.11653	0.15755	0.13558	0.15543	0.1251	0.17192	0.1603	0.02323	conn 18	0.11948	0.02474	conn 18
0.17615	0.17889	0.153	0.20933	0.13317	0.14223	-0.00366	0.2288	0.1945	0.02479	iso 18	0.14882	0.02179	iso 18	--	--	--	--	--	--	--	--	--	--
0.20491	0.08447	0.08878	0.26157	-0.0362	0.20433	0.0357	0.09028	0.1951	0.02708	conn 24	0.13753	0.02602	conn 24	--	--	--	--	--	--	--	--	--	--
0.31907	0.47098	0.41542	0.3199	0.17975	0.22777	0.09133	0.12166	0.2407	0.03251	iso 24	0.16517	0.02477	iso 24	--	--	--	--	--	--	--	--	--	--
0.07282	0.0599	0.0673	0.01591	0.07865	0.02299	0.03192	0.07073
0.38054	0.44717	0.26557	0.33613	0.32754	0.39303	0.35324	0.32782
0.20384	0.2171	0.11876	0.23564	0.20386	0.19563	0.02487	0.05115
0.18674	0.22098	0.10786	0.08448	0.08831	0.12395	0.17705	0.11874
0.05843	0.07386	0.11861	0.16245	0.15749	0.10254	0.11988	0.08739
0.24144	0.26908	0.16972	0.15747	0.14273	0.17136	0.18776	0.20829
0.13149	0.23538	0.06081	0.15062	0.12344	0.11545	0.09407	0.16128
0.37388	0.42907	0.27019	0.35479	0.09195	0.18467	0.04146	0.07078
0.05904	0.13764	0.15077	0.16148	0.12154	0.18542	0.12071	0.19213
0.27575	0.2621	0.12753	0.16948
0.19143	0.25224	0.16542	0.26702
0.17293	0.30294	0.16867	0.07739				--

## Sheet: Supplementary Figure 2
Supplementary Figure 2A					Supplementary Figure 2B					Supplementary Figure 2C
'exp1_conn24'	'exp1_notconn24'	'exp1_conn18'	'exp1_notconn18'		'exp2_conn24'	'exp2_notconn24'	'exp2_conn18'	'exp2_notconn18'		'exp1_conn24'	'exp1_notconn24'	'exp1_conn18'	'exp1_notconn18'
0.173837	0.14386	0.121692	0.121432		0.0996576	0.122303	0.573819	0.340686		0.125	0.666667	0.375	0.727273
0.273809	0.292482	0.239243	0.210888		0.424834	0.176075	0.174522	0.200356		0.416667	0.1	0.5	0.25
0.475953	0.431875	0.302937	0.30993		0.512883	0.501351	0.344396	0.325166		0.333333	0.25	0.333333	0.333333
0.0680487	0.0755394	0.0779216	0.0786548		0.356541	0.32516	0.419934	0.938724		0.769231	0.588235	0.416667	0.421053
0.133091	0.157805	0.166831	0.237062		0.19231	0.221562	0.2976	0.186777		0.714286	0.6	0.25	0.428571
0.153337	0.142037	0.163939	0.172776		1.64613	2.61174	0.202779	0.225352		0.6	0.272727	0.25	0.625
0.19373	0.188383	0.190323	0.194761		0.173894	0.171208	0.149903	0.127273		0.125	0.666667	0.75	0.727273
0.228934	0.220368	0.22446	0.220295		0.30296	0.344158	0.182537	0.159156		0.5	0.833333	0.375	0.636364
0.642341	0.581293	0.679886	0.757045		0.238629	0.241462	0.371573	0.298232		0.363636	0.5	0.5	0.833333
0.0444141	0.0439301	0.0541839	0.0531293		0.109416	0.121417	0.712765	0.351458		0.416667	0.2	0.375	0.6
0.561596	0.349483	0.42532	0.414327		1.34217	4.18555	2.35374	1.59575
0.720673	0.482654	0.392641	0.409599		0.193581	0.312194	0.23108	0.313287
0.0296707	0.0352835	0.0428848	0.0424148		0.182915	0.263542	0.16541	0.155098
0.444596	0.471357	2.49558	3.60476
0.0606972	0.0520829	0.0373807	0.0420118
1.55291	1.02341	0.790903	0.530376

[truncated: 3 more sheets: Supplementary Table 1, Supplementary Table 2, Supplementary Table 3]
